# Supplementary material for: ﻿Three new species of the genus Perinereis (Annelida, Nereididae) from Egyptian coasts
Source: Zookeys. 2022 Nov 29;1132:163–88. doi: 10.3897/zookeys.1132.87629 (PMC9836526; doi:10.3897/zookeys.1132.87629)
Supplement: XML Treatment for Perinereis suezensis [file zookeys.1132.87629-treatment2.xml]

<!DOCTYPE tp:taxon-treatment
  PUBLIC "-//TaxonX//DTD Taxonomic Treatment Publishing DTD v0 20100105//EN" "tax-treatment-NSO.dtd">
<tp:taxon-treatment xmlns:tp="http://www.plazi.org/taxpub"><tp:treatment-meta><kwd-group><label>Taxon classification</label><kwd>
                <named-content content-type="kingdom">Animalia</named-content>
              </kwd><kwd>
                <named-content content-type="order">Phyllodocida</named-content>
              </kwd><kwd>
                <named-content content-type="family">Nereididae</named-content>
              </kwd></kwd-group><mixed-citation publication-type="journal"><person-group><name><surname>Elgetany</surname><given-names>Asmaa Haris</given-names></name><name><surname>Struck</surname><given-names>Torsten H.</given-names></name><name><surname>Glasby</surname><given-names>Christopher J.</given-names></name></person-group><article-title>﻿Three new species of the genus <italic><tp:taxon-name><tp:taxon-name-part taxon-name-part-type="genus" reg="Perinereis">Perinereis</tp:taxon-name-part></tp:taxon-name></italic> (<tp:taxon-name><tp:taxon-name-part taxon-name-part-type="phylum">Annelida</tp:taxon-name-part></tp:taxon-name>, <tp:taxon-name><tp:taxon-name-part taxon-name-part-type="family">Nereididae</tp:taxon-name-part></tp:taxon-name>) from Egyptian coasts</article-title><source>Zookeys</source><day>29</day><month>11</month><year>2022</year><volume>1132</volume><fpage>163</fpage><lpage>188</lpage><pub-id pub-id-type="doi">10.3897/zookeys.1132.87629</pub-id></mixed-citation></tp:treatment-meta><tp:nomenclature><label>﻿</label><tp:taxon-name>
              <object-id xmlns:xlink="http://www.w3.org/1999/xlink" content-type="arpha" xlink:type="simple">CE79C976-CEB8-572A-BC4B-F756693D7039</object-id>
              <tp:taxon-name-part taxon-name-part-type="genus" reg="Perinereis">Perinereis</tp:taxon-name-part>
              <tp:taxon-name-part taxon-name-part-type="species" reg="suezensis">suezensis</tp:taxon-name-part>
              <object-id xmlns:xlink="http://www.w3.org/1999/xlink" content-type="zoobank" xlink:type="simple">https://zoobank.org/E765642E-72D6-41FD-AB9D-C9607F3E48CB</object-id>
            </tp:taxon-name><tp:taxon-status xmlns:xlink="http://www.w3.org/1999/xlink" xlink:type="simple">sp. nov.</tp:taxon-status><xref ref-type="fig" rid="F3">Fig. 3</xref></tp:nomenclature><tp:treatment-sec sec-type="material" id="SECID0E6DDK"><title>Material examined.</title><p><bold><italic>Holotype</italic></bold>: <abbrev xmlns:xlink="http://www.w3.org/1999/xlink" content-type="institution" xlink:title="Damietta University - Faculty of Science" id="ABBRID0EKEDK" xlink:type="simple">DUFS</abbrev> 067 Al-Adabiya; west of Port Taofik, Gulf of Suez (Red Sea), intertidal, under coarse sands, at <named-content xmlns:xlink="http://www.w3.org/1999/xlink" content-type="dwc:verbatimCoordinates" xlink:type="simple"><named-content content-type="geo-json" specific-use="{&#34;type&#34;:&#34;Point&#34;,&#34;coordinates&#34;:[32.476833,29.935000]}" id="NCID0ESEDK" xlink:type="simple">29°56'06.0"N, 32°28'36.6"E</named-content></named-content>, collection date (15.01.2015) <bold><italic>Paratypes</italic></bold>: 13 specimens (<abbrev xmlns:xlink="http://www.w3.org/1999/xlink" content-type="institution" xlink:title="Damietta University - Faculty of Science" id="ABBRID0E1EDK" xlink:type="simple">DUFS</abbrev> 057-066, 068-070) from Al-Qantara, Suez Canal, intertidal, muddy sand bottom, at <named-content xmlns:xlink="http://www.w3.org/1999/xlink" content-type="dwc:verbatimCoordinates" xlink:type="simple"><named-content content-type="geo-json" specific-use="{&#34;type&#34;:&#34;Point&#34;,&#34;coordinates&#34;:[32.315222,30.842083]}" id="NCID0ECFDK" xlink:type="simple">30°50'31.5"N, 32°18'54.8"E</named-content></named-content>, Fayed, western shore of Great Bitter Lake, intertidal, silty mud bottom at <named-content xmlns:xlink="http://www.w3.org/1999/xlink" content-type="dwc:verbatimCoordinates" xlink:type="simple"><named-content content-type="geo-json" specific-use="{&#34;type&#34;:&#34;Point&#34;,&#34;coordinates&#34;:[32.304139,30.338333]}" id="NCID0EKFDK" xlink:type="simple">30°20'18.0"N, 32°18'14.9"E</named-content></named-content>, and Al-Adabiya (same collection details as holotype). Collection dates (18.02.2015/ 15.01.2015/ 01.07.2017).</p></tp:treatment-sec><tp:treatment-sec sec-type="type material" id="SECID0EPFDK"><title>Non-type material.</title><p>2 specimens (<named-content xmlns:xlink="http://www.w3.org/1999/xlink" content-type="dwc:institutional_code" xlink:title="Senckenberg Forschungsinstitut und Naturmuseum" xlink:href="http://grbio.org/institution/senckenberg-forschungsinstitut-und-naturmuseum" xlink:type="simple">SMZ</named-content> unregistered), Hurghada, Egypt (northern Red Sea), at <named-content xmlns:xlink="http://www.w3.org/1999/xlink" content-type="dwc:verbatimCoordinates" xlink:type="simple"><named-content content-type="geo-json" specific-use="{&#34;type&#34;:&#34;Point&#34;,&#34;coordinates&#34;:[33.812417,27.261667]}" id="NCID0EAGDK" xlink:type="simple">27°15'42.0"N, 33°48'44.7"E</named-content></named-content>, intertidal, under stones, St. 9a, ‘3192', det. as <italic><tp:taxon-name><tp:taxon-name-part taxon-name-part-type="genus" reg="Nereis">Nereis</tp:taxon-name-part></tp:taxon-name></italic> sp., collected 9.01.1992</p></tp:treatment-sec><tp:treatment-sec sec-type="description" id="SECID0EMGDK"><title>Description.</title><p><bold><italic>Holotype</italic></bold> (<abbrev xmlns:xlink="http://www.w3.org/1999/xlink" content-type="institution" xlink:title="Damietta University - Faculty of Science" id="ABBRID0EXGDK" xlink:type="simple">DUFS</abbrev> 067) not complete, 53 chaetigers, 50 mm in length, 2 mm wide at chaetiger 10 <bold><italic>Paratypes</italic></bold> with 33–88 chaetigers, 32–81 mm long, 2.0–4.5 mm wide at chaetiger 10. Epidermis with orange pigmentation on anterior dorsum in some preserved paratypes.</p><p>Prostomium with entire anterior margin; as wide as long. Antennae closely set, as long as ~ 1/3 length of prostomium. Eyes black, anterior pair set slightly further apart than posterior pair; lenses not obvious.</p><p>Apodous segment ~ 1.2× or 1.6× longer than chaetiger 1. Posterodorsal tentacular cirri extending back to chaetiger 6 (6–7).</p><p>Pharynx with jaws translucent, red-brown, with 7 (7–8) teeth. Paragnaths black. Area I with 2 (1–5) conical paragnaths; area II conical paragnaths with 5 (5–10) on left and 8 (7–10) on right, in a triangular patch; area III with 10 (9–17) conical paragnaths in 2–3 rows, with two laterally isolated paragnaths; area IV conical paragnaths with 16 (11–19) on left, 13 (9–16) on right, in two or three rows, in elongated triangle; area V with 4 (2–4) conical paragnaths interspersed with one or two bars, set well proximal (on everted proboscis) to line of area VI paragnaths; area VI with 15 (14–21), shield-shaped bars with pointed tips (very close in appearance to cones), arranged in one arc, with the right and left rows almost touching; area VII-VIII with 44 (37–44) conical paragnaths arranged in a single band of two rows laterally to three or four rows deep medially (Fig. <xref ref-type="fig" rid="F3">3A, B</xref>; Table <xref ref-type="table" rid="T2">2</xref>). Paragnath-free region between areas VI and VII-VIII broad, ca. as wide as palpophore; paragnaths of VII-VIII not visible in dorsal view (Fig. <xref ref-type="fig" rid="F3">3A</xref>).</p><fig id="F3" position="float" orientation="portrait"><object-id xmlns:xlink="http://www.w3.org/1999/xlink" content-type="doi" xlink:type="simple">10.3897/zookeys.1132.87629.figure3</object-id><object-id xmlns:xlink="http://www.w3.org/1999/xlink" content-type="arpha" xlink:type="simple">58FAA1EC-66CD-58F5-BE60-D0147E3F5FF7</object-id><label>Figure 3.</label><caption><p><italic><tp:taxon-name><tp:taxon-name-part taxon-name-part-type="genus" reg="Perinereis">Perinereis</tp:taxon-name-part><tp:taxon-name-part taxon-name-part-type="species" reg="suezensis">suezensis</tp:taxon-name-part></tp:taxon-name></italic> sp. nov. All pictures are from the holotype if not stated otherwise <bold>A</bold> anterior end, maxillary apparatus, dorsal view <bold>B</bold> anterior end, maxillary apparatus, ventral view <bold>C</bold> posterior end, ventral view <bold>D</bold> right parapodium, posterior view, chaetiger 7 <bold>E</bold> right parapodium, anterior view, chaetiger 33 <bold>F</bold> right parapodium, anterior view, chaetiger 64 <bold>G</bold> chaetal bundle of a right parapodium homogomph spiniger, heterogomph spiniger &amp; heterogomph falciger, chaetiger 7 <bold>H</bold> neuropodial sub-acicular heterogomph falciger, chaetiger 7 <bold>I</bold> heterogomph falciger, chaetiger 7.
          </p></caption><graphic xmlns:xlink="http://www.w3.org/1999/xlink" xlink:href="zookeys-1132-163_article-87629__-g003.jpg" position="float" orientation="portrait" xlink:type="simple" id="oo_775684.jpg"><uri content-type="original_file" xlink:type="simple">https://binary.pensoft.net/fig/775684</uri></graphic></fig><table-wrap id="T2" position="float" orientation="portrait"><label>Table 2.</label><caption><p>Comparison of key characters between forms resembling <italic><tp:taxon-name><tp:taxon-name-part taxon-name-part-type="genus" reg="Perinereis">P.</tp:taxon-name-part><tp:taxon-name-part taxon-name-part-type="species" reg="heterodonta">heterodonta</tp:taxon-name-part></tp:taxon-name></italic> (pale grey) and <italic><tp:taxon-name><tp:taxon-name-part taxon-name-part-type="genus" reg="Perinereis">Perinereis</tp:taxon-name-part><tp:taxon-name-part taxon-name-part-type="species" reg="nuntia">nuntia</tp:taxon-name-part></tp:taxon-name></italic> (dark grey) in the Red Sea, the Gulf of Aden, and the Arabian (= Persian) Gulf. Abbreviations: <abbrev xmlns:xlink="http://www.w3.org/1999/xlink" xlink:title="Area III" id="ABBRID0EYJDK" xlink:type="simple">AIII</abbrev> = Area III; <abbrev xmlns:xlink="http://www.w3.org/1999/xlink" xlink:title="Area V" id="ABBRID0E3JDK" xlink:type="simple">AV</abbrev> = Area V; <abbrev xmlns:xlink="http://www.w3.org/1999/xlink" xlink:title="Area VI" id="ABBRID0EAKDK" xlink:type="simple">AVI</abbrev> Area VI; <abbrev xmlns:xlink="http://www.w3.org/1999/xlink" xlink:title="Areas VII and VIII" id="ABBRID0EEKDK" xlink:type="simple">AVII-VIII</abbrev> = Areas VII and VIII; <abbrev xmlns:xlink="http://www.w3.org/1999/xlink" xlink:title="posterior extension of posterodorsal tentacular cirri" id="ABBRID0EIKDK" xlink:type="simple">p-dTC</abbrev> = posterior extension of posterodorsal tentacular cirri (chaetiger); ratio of lengths of dorsal cirri v dorsal notopodial lobe in posterior chaetigers; HS, presence (p) or absence (a) of heterogomph spinigers in anterior neuropodia; <abbrev xmlns:xlink="http://www.w3.org/1999/xlink" xlink:title="data not available" id="ABBRID0EMKDK" xlink:type="simple">NA</abbrev> = data not available.</p></caption><table id="TID0ES4BK" rules="all"><tbody><tr><th rowspan="1" colspan="1">Species</th><th rowspan="1" colspan="1">Type locality</th><th rowspan="1" colspan="1"><abbrev xmlns:xlink="http://www.w3.org/1999/xlink" xlink:title="Area III" id="ABBRID0E6KDK" xlink:type="simple">AIII</abbrev> (lateral group p/a)</th><th rowspan="1" colspan="1">
                      <abbrev xmlns:xlink="http://www.w3.org/1999/xlink" xlink:title="Area V" id="ABBRID0EHLDK" xlink:type="simple">AV</abbrev>
                    </th><th rowspan="1" colspan="1">
                      <abbrev xmlns:xlink="http://www.w3.org/1999/xlink" xlink:title="Area VI" id="ABBRID0EPLDK" xlink:type="simple">AVI</abbrev>
                    </th><th rowspan="1" colspan="1">
                      <abbrev xmlns:xlink="http://www.w3.org/1999/xlink" xlink:title="Areas VII and VIII" id="ABBRID0EXLDK" xlink:type="simple">AVII-VIII</abbrev>
                    </th><th rowspan="1" colspan="1">
                      <abbrev xmlns:xlink="http://www.w3.org/1999/xlink" xlink:title="posterior extension of posterodorsal tentacular cirri" id="ABBRID0E6LDK" xlink:type="simple">p-dTC</abbrev>
                    </th><th rowspan="1" colspan="1">p-<abbrev xmlns:xlink="http://www.w3.org/1999/xlink" xlink:title="dorsal cirri" id="ABBRID0EHMDK" xlink:type="simple">DC</abbrev>:<abbrev xmlns:xlink="http://www.w3.org/1999/xlink" xlink:title="dorsal notopodial ligule" id="ABBRID0ELMDK" xlink:type="simple">DNL</abbrev></th><th rowspan="1" colspan="1">HS</th><th rowspan="1" colspan="1">Reference</th></tr><tr><td rowspan="1" colspan="1" style="background: #f2f2f2"><italic><tp:taxon-name><tp:taxon-name-part taxon-name-part-type="genus" reg="Perinereis"/><tp:taxon-name-part taxon-name-part-type="species" reg="heterodonta">heterodonta</tp:taxon-name-part></tp:taxon-name></italic> sensu stricto</td><td rowspan="1" colspan="1" style="background: #f2f2f2">Djibouti</td><td rowspan="1" colspan="1" style="background: #f2f2f2">6-7 irregular cluster</td><td rowspan="1" colspan="1" style="background: #f2f2f2">0</td><td rowspan="1" colspan="1" style="background: #f2f2f2">10–16</td><td rowspan="1" colspan="1" style="background: #f2f2f2">18</td><td rowspan="1" colspan="1" style="background: #f2f2f2">5</td><td rowspan="1" colspan="1" style="background: #f2f2f2">
                      <abbrev xmlns:xlink="http://www.w3.org/1999/xlink" xlink:title="data not available" id="ABBRID0EBODK" xlink:type="simple">NA</abbrev>
                    </td><td rowspan="1" colspan="1" style="background: #f2f2f2">a</td><td rowspan="1" colspan="1" style="background: #f2f2f2">
                      <xref ref-type="bibr" rid="B15">Gravier (1899)</xref>
                    </td></tr><tr><td rowspan="1" colspan="1" style="background: #f2f2f2"><italic><tp:taxon-name><tp:taxon-name-part taxon-name-part-type="genus" reg="Perinereis"/><tp:taxon-name-part taxon-name-part-type="species" reg="heterodonta">heterodonta</tp:taxon-name-part></tp:taxon-name></italic> sensu stricto</td><td rowspan="1" colspan="1" style="background: #f2f2f2">Gulf of Oman</td><td rowspan="1" colspan="1" style="background: #f2f2f2">8-14 (p) cluster</td><td rowspan="1" colspan="1" style="background: #f2f2f2">0–1</td><td rowspan="1" colspan="1" style="background: #f2f2f2">14–24</td><td rowspan="1" colspan="1" style="background: #f2f2f2">20–35</td><td rowspan="1" colspan="1" style="background: #f2f2f2">1–6</td><td rowspan="1" colspan="1" style="background: #f2f2f2">0.6–1×</td><td rowspan="1" colspan="1" style="background: #f2f2f2">a</td><td rowspan="1" colspan="1" style="background: #f2f2f2"><xref ref-type="bibr" rid="B42">Yousefi et al. (2011)</xref>; CJG pers. obs. 2021</td></tr><tr><td rowspan="1" colspan="1" style="background: #f2f2f2"><italic><tp:taxon-name><tp:taxon-name-part taxon-name-part-type="genus" reg="Perinereis">Perinereis</tp:taxon-name-part><tp:taxon-name-part taxon-name-part-type="species" reg="damietta">damietta</tp:taxon-name-part></tp:taxon-name></italic> sp. nov.</td><td rowspan="1" colspan="1" style="background: #f2f2f2">Gulf of Suez</td><td rowspan="1" colspan="1" style="background: #f2f2f2">3-9 (one transverse row)</td><td rowspan="1" colspan="1" style="background: #f2f2f2">0–1</td><td rowspan="1" colspan="1" style="background: #f2f2f2">24–40</td><td rowspan="1" colspan="1" style="background: #f2f2f2">16–32</td><td rowspan="1" colspan="1" style="background: #f2f2f2">2–4</td><td rowspan="1" colspan="1" style="background: #f2f2f2">1.1–1.2</td><td rowspan="1" colspan="1" style="background: #f2f2f2">a</td><td rowspan="1" colspan="1" style="background: #f2f2f2">Present paper</td></tr><tr><td rowspan="1" colspan="1" style="background: #bfbfbf">
                      <italic>
                        <tp:taxon-name><tp:taxon-name-part taxon-name-part-type="genus" reg="Perinereis"/><tp:taxon-name-part taxon-name-part-type="species" reg="djiboutiensis">djiboutiensis</tp:taxon-name-part></tp:taxon-name>
                      </italic>
                    </td><td rowspan="1" colspan="1" style="background: #bfbfbf">Djibouti</td><td rowspan="1" colspan="1" style="background: #bfbfbf">small rectangular patch (p)</td><td rowspan="1" colspan="1" style="background: #bfbfbf">0</td><td rowspan="1" colspan="1" style="background: #bfbfbf">6–7</td><td rowspan="1" colspan="1" style="background: #bfbfbf"><abbrev xmlns:xlink="http://www.w3.org/1999/xlink" xlink:title="data not available" id="ABBRID0EFTDK" xlink:type="simple">NA</abbrev> (3 rows)</td><td rowspan="1" colspan="1" style="background: #bfbfbf">10–15</td><td rowspan="1" colspan="1" style="background: #bfbfbf"><abbrev xmlns:xlink="http://www.w3.org/1999/xlink" xlink:title="data not available" id="ABBRID0ESTDK" xlink:type="simple">NA</abbrev> (<abbrev xmlns:xlink="http://www.w3.org/1999/xlink" xlink:title="dorsal cirri" id="ABBRID0EWTDK" xlink:type="simple">DC</abbrev> &gt; <abbrev xmlns:xlink="http://www.w3.org/1999/xlink" xlink:title="dorsal notopodial ligule" id="ABBRID0E1TDK" xlink:type="simple">DNL</abbrev>)</td><td rowspan="1" colspan="1" style="background: #bfbfbf">
                      <abbrev xmlns:xlink="http://www.w3.org/1999/xlink" xlink:title="data not available" id="ABBRID0EDUDK" xlink:type="simple">NA</abbrev>
                    </td><td rowspan="1" colspan="1" style="background: #bfbfbf">
                      <xref ref-type="bibr" rid="B9">Fauvel (1919)</xref>
                    </td></tr><tr><td rowspan="1" colspan="1" style="background: #bfbfbf"><italic><tp:taxon-name><tp:taxon-name-part taxon-name-part-type="genus" reg="Perinereis"/><tp:taxon-name-part taxon-name-part-type="species" reg="nuntia">nuntia</tp:taxon-name-part></tp:taxon-name></italic> sensu stricto</td><td rowspan="1" colspan="1" style="background: #bfbfbf">Gulf of Suez, Red Sea</td><td rowspan="1" colspan="1" style="background: #bfbfbf">15</td><td rowspan="1" colspan="1" style="background: #bfbfbf">3(2–4)</td><td rowspan="1" colspan="1" style="background: #bfbfbf">10–12 (8–10)</td><td rowspan="1" colspan="1" style="background: #bfbfbf">41 (36–50)</td><td rowspan="1" colspan="1" style="background: #bfbfbf">(4–6)</td><td rowspan="1" colspan="1" style="background: #bfbfbf">4–5X (3–4X)</td><td rowspan="1" colspan="1" style="background: #bfbfbf">p</td><td rowspan="1" colspan="1" style="background: #bfbfbf">Savigny in Lamarck (1818); <xref ref-type="bibr" rid="B36">Villalobos-Guerrero (2019)</xref> [in parentheses]</td></tr><tr><td rowspan="1" colspan="1" style="background: #bfbfbf"><italic><tp:taxon-name><tp:taxon-name-part taxon-name-part-type="genus" reg="Perinereis"/><tp:taxon-name-part taxon-name-part-type="species" reg="nuntia">nuntia</tp:taxon-name-part></tp:taxon-name></italic> sensu <xref ref-type="bibr" rid="B40">Wilson and Glasby 1993</xref></td><td rowspan="1" colspan="1" style="background: #bfbfbf">‘Red Sea’</td><td rowspan="1" colspan="1" style="background: #bfbfbf">8-14 (p)</td><td rowspan="1" colspan="1" style="background: #bfbfbf">3–4</td><td rowspan="1" colspan="1" style="background: #bfbfbf">8–13</td><td rowspan="1" colspan="1" style="background: #bfbfbf">24–31</td><td rowspan="1" colspan="1" style="background: #bfbfbf">6–14</td><td rowspan="1" colspan="1" style="background: #bfbfbf">~1.2</td><td rowspan="1" colspan="1" style="background: #bfbfbf">p</td><td rowspan="1" colspan="1" style="background: #bfbfbf">
                      <xref ref-type="bibr" rid="B40">Wilson and Glasby (1993)</xref>
                    </td></tr><tr><td rowspan="1" colspan="1" style="background: #bfbfbf"><italic><tp:taxon-name><tp:taxon-name-part taxon-name-part-type="genus" reg="Perinereis"/><tp:taxon-name-part taxon-name-part-type="species" reg="nuntia">nuntia</tp:taxon-name-part></tp:taxon-name></italic> sensu <xref ref-type="bibr" rid="B42">Yousefi et al. 2011</xref></td><td rowspan="1" colspan="1" style="background: #bfbfbf">Gulf of Oman</td><td rowspan="1" colspan="1" style="background: #bfbfbf">9-15</td><td rowspan="1" colspan="1" style="background: #bfbfbf">3</td><td rowspan="1" colspan="1" style="background: #bfbfbf">13–20</td><td rowspan="1" colspan="1" style="background: #bfbfbf">36–58</td><td rowspan="1" colspan="1" style="background: #bfbfbf">8–14</td><td rowspan="1" colspan="1" style="background: #bfbfbf">2X</td><td rowspan="1" colspan="1" style="background: #bfbfbf">p</td><td rowspan="1" colspan="1" style="background: #bfbfbf"><xref ref-type="bibr" rid="B42">Yousefi et al. (2011)</xref>; CJG pers. obs. 2021</td></tr><tr><td rowspan="1" colspan="1" style="background: #bfbfbf"><italic><tp:taxon-name><tp:taxon-name-part taxon-name-part-type="genus" reg="Perinereis">Perinereis</tp:taxon-name-part><tp:taxon-name-part taxon-name-part-type="species" reg="suezensis">suezensis</tp:taxon-name-part></tp:taxon-name></italic> sp. nov.</td><td rowspan="1" colspan="1" style="background: #bfbfbf">Gulf of Suez, Red Sea</td><td rowspan="1" colspan="1" style="background: #bfbfbf">9-17 (p)</td><td rowspan="1" colspan="1" style="background: #bfbfbf">2–4</td><td rowspan="1" colspan="1" style="background: #bfbfbf">14–21</td><td rowspan="1" colspan="1" style="background: #bfbfbf">37–44</td><td rowspan="1" colspan="1" style="background: #bfbfbf">6–7</td><td rowspan="1" colspan="1" style="background: #bfbfbf">1.0–1.3X</td><td rowspan="1" colspan="1" style="background: #bfbfbf">p</td><td rowspan="1" colspan="1" style="background: #bfbfbf">Present paper</td></tr><tr><td rowspan="1" colspan="1" style="background: #bfbfbf"><italic><tp:taxon-name><tp:taxon-name-part taxon-name-part-type="genus" reg="Perinereis">Perinereis</tp:taxon-name-part><tp:taxon-name-part taxon-name-part-type="species" reg="fayedensis">fayedensis</tp:taxon-name-part></tp:taxon-name></italic> sp. nov.</td><td rowspan="1" colspan="1" style="background: #bfbfbf">Gulf of Suez, Red Sea</td><td rowspan="1" colspan="1" style="background: #bfbfbf">2-5 (one tranverse row)</td><td rowspan="1" colspan="1" style="background: #bfbfbf">1–4</td><td rowspan="1" colspan="1" style="background: #bfbfbf">14–17</td><td rowspan="1" colspan="1" style="background: #bfbfbf">28–40</td><td rowspan="1" colspan="1" style="background: #bfbfbf">6–8</td><td rowspan="1" colspan="1" style="background: #bfbfbf">1.1–1.2X</td><td rowspan="1" colspan="1" style="background: #bfbfbf">p</td><td rowspan="1" colspan="1" style="background: #bfbfbf">Present paper</td></tr></tbody></table></table-wrap><p>Anterior notopodia with conical dorsal and median ligules of equal length in anterior body; dorsal ligule slightly longer in mid- and posterior body. Superior lobes absent. <abbrev xmlns:xlink="http://www.w3.org/1999/xlink" xlink:title="dorsal cirri" id="ABBRID0EN4DK" xlink:type="simple">DC</abbrev> length 1.1 (1.0–1.2) × <abbrev xmlns:xlink="http://www.w3.org/1999/xlink" xlink:title="dorsal notopodial ligule" id="ABBRID0ER4DK" xlink:type="simple">DNL</abbrev> length anteriorly (chaetigers 10–20); posteriorly <abbrev xmlns:xlink="http://www.w3.org/1999/xlink" xlink:title="dorsal cirri" id="ABBRID0EV4DK" xlink:type="simple">DC</abbrev> length 1.09 (1.0–1.3) × length of <abbrev xmlns:xlink="http://www.w3.org/1999/xlink" xlink:title="dorsal notopodial ligule" id="ABBRID0EZ4DK" xlink:type="simple">DNL</abbrev> length (chaetigers 75–90). <abbrev xmlns:xlink="http://www.w3.org/1999/xlink" xlink:title="dorsal cirri" id="ABBRID0E44DK" xlink:type="simple">DC</abbrev> and <abbrev xmlns:xlink="http://www.w3.org/1999/xlink" xlink:title="dorsal notopodial ligule" id="ABBRID0EB5DK" xlink:type="simple">DNL</abbrev> of mid-body parapodia proportionally similar to those of posterior parapodia (Fig. <xref ref-type="fig" rid="F3">3D–F</xref>).</p><p>Dorsal notopodial ligule larger than ventral notopodial ligule anteriorly and posteriorly. Neuropodia with inferior and postchaetal lobes, ventral ligule and ventral cirri. Neuropodial postchaetal lobe lowly rounded, not projecting beyond end of acicular ligule. Ventral neuropodial ligule subconical, ca. as long as median ligule throughout. Ventral cirri extending laterally to reach tip of ventral neuropodial ligule anteriorly, extending to ~ 1/4 length of ventral neuropodial ligule posteriorly (Fig. <xref ref-type="fig" rid="F3">3D–F</xref>).</p><p>Notochaetae with homogomph spinigers throughout, blades long; teeth short. Neurochaetae in upper fascicle with homogomph spinigers with long blades; one heterogomph falciger with short blades throughout, blades serrated. Neurochaetae in lower fascicle with heterogomph falcigers, blades short and thick, teeth long; and two or three heterogomph spinigers, median long blades, teeth short present throughout body. Aciculae black, single in each ramus (Fig. <xref ref-type="fig" rid="F3">3G–I</xref>).</p><p>Pygidium with anal cirri extending to last 6 (6–7) chaetigers, 5 (5–7) mm long, whitish cream without any pigmentation (Fig. <xref ref-type="fig" rid="F3">3C</xref>).</p></tp:treatment-sec><tp:treatment-sec sec-type="type material" id="SECID0E25DK"><title>Variation (non-type material).</title><p>Two specimens: one complete with 105 chaetigers, 57 mm long and 2.8 mm wide, and another with regenerating tail, 107 chaetigers, 71 mm long and 4.3 mm wide. Apodous segment ~ 1.3–1.8× longer than chaetiger 1. Posterodorsal tentacular cirri extending back to chaetigers 5 and 6. Jaws with 4–7 teeth. Paragnaths count: area I with 2; area II with 8–17 on left and 9–17 on right; area III with 11 or 12 in two or three rows; area IV with 17 or 18 on both sides, in two or three rows; area V with three or four; area VI with 8–12 on left and 8–11 on right, shield-shaped bars with pointed tips and cones arranged in one row with the right and left side rows almost touching each other; area VII-VIII with 47 or 48, arranged in a single band of two rows laterally to three or four rows deep medially. Dorsal cirrus length ~ 0.8× length of dorsal notopodial ligule anteriorly and 0.7–0.9× length of dorsal notopodial ligule posteriorly. Ventral cirri extending laterally to reach tip or half-length of ventral neuropodial ligule anteriorly. Neurochaetae in upper fascicle with 1–3 heterogomph falcigers. Neurochaetae in lower fascicle with 1–4 heterogomph spinigers, rarely absent.</p></tp:treatment-sec><tp:treatment-sec sec-type="distribution" id="SECID0EA6DK"><title>Distribution and habitat.</title><p>Gulf of Suez, Suez Canal including Great Bitter Lake, northern Red Sea; intertidal sand and mud, under stones.</p></tp:treatment-sec><tp:treatment-sec sec-type="etymology" id="SECID0EF6DK"><title>Etymology.</title><p>The new species is named after the port city of Suez (Egyptian Arabic pronunciation: (السويس) located on the north coast of the Gulf of Suez.</p></tp:treatment-sec><tp:treatment-sec sec-type="remarks" id="SECID0EK6DK"><title>Remarks.</title><p>The molecular data place <italic><tp:taxon-name><tp:taxon-name-part taxon-name-part-type="genus" reg="Perinereis">P.</tp:taxon-name-part><tp:taxon-name-part taxon-name-part-type="species" reg="suezensis">suezensis</tp:taxon-name-part></tp:taxon-name></italic> sp. nov. clearly apart from all other species and the monophyly of the species is very well supported by a bootstrap value of 99 (Fig. <xref ref-type="fig" rid="F2">2A</xref>). Not considering identical sequences between specimens within each species, the average genetic distance based on the branch length in the tree to its sister-taxon, <italic><tp:taxon-name><tp:taxon-name-part taxon-name-part-type="genus" reg="Perinereis">P.</tp:taxon-name-part><tp:taxon-name-part taxon-name-part-type="species" reg="fayedensis">fayedensis</tp:taxon-name-part></tp:taxon-name></italic> sp. nov., is 6.65% (± 0.60%), while the average genetic distance within <italic><tp:taxon-name><tp:taxon-name-part taxon-name-part-type="genus" reg="Perinereis">P.</tp:taxon-name-part><tp:taxon-name-part taxon-name-part-type="species" reg="suezensis">suezensis</tp:taxon-name-part></tp:taxon-name></italic> is only 0.24% (± 0.37%). Hence, there is a clear gap in the genetic distances.</p><p>In addition to our sequences, only three additional <abbrev xmlns:xlink="http://www.w3.org/1999/xlink" xlink:title="cytochrome oxidase subunit I" id="ABBRID0EXAEK" xlink:type="simple">COI</abbrev> sequences for <italic><tp:taxon-name><tp:taxon-name-part taxon-name-part-type="genus" reg="Perinereis">P.</tp:taxon-name-part><tp:taxon-name-part taxon-name-part-type="species" reg="nuntia">nuntia</tp:taxon-name-part></tp:taxon-name></italic> have been published: <ext-link xmlns:xlink="http://www.w3.org/1999/xlink" ext-link-type="gen" xlink:href="JX420257" xlink:type="simple">JX420257</ext-link> (Indonesia), <ext-link xmlns:xlink="http://www.w3.org/1999/xlink" ext-link-type="gen" xlink:href="JX644015" xlink:type="simple">JX644015</ext-link> (South Korea), and <ext-link xmlns:xlink="http://www.w3.org/1999/xlink" ext-link-type="gen" xlink:href="MH337359" xlink:type="simple">MH337359</ext-link> (Andaman and Nicobar Islands). <ext-link xmlns:xlink="http://www.w3.org/1999/xlink" ext-link-type="gen" xlink:href="JX420257" xlink:type="simple">JX420257</ext-link> and <ext-link xmlns:xlink="http://www.w3.org/1999/xlink" ext-link-type="gen" xlink:href="MH337359" xlink:type="simple">MH337359</ext-link> are identical (bootstrap value of 100; Fig. <xref ref-type="fig" rid="F2">2A</xref>), however, they are distantly related to <italic><tp:taxon-name><tp:taxon-name-part taxon-name-part-type="genus" reg="Perinereis">P.</tp:taxon-name-part><tp:taxon-name-part taxon-name-part-type="species" reg="suezensis">suezensis</tp:taxon-name-part></tp:taxon-name></italic> sp. nov. (Fig. <xref ref-type="fig" rid="F2">2A</xref>). <xref ref-type="bibr" rid="B14">Glasby et al. (2013)</xref> found that <italic><tp:taxon-name><tp:taxon-name-part taxon-name-part-type="genus" reg="Perinereis">P.</tp:taxon-name-part><tp:taxon-name-part taxon-name-part-type="species" reg="nuntia">nuntia</tp:taxon-name-part></tp:taxon-name></italic><ext-link xmlns:xlink="http://www.w3.org/1999/xlink" ext-link-type="gen" xlink:href="JX420257" xlink:type="simple">JX420257</ext-link> clustered with <italic><tp:taxon-name><tp:taxon-name-part taxon-name-part-type="genus" reg="Perinereis">P.</tp:taxon-name-part><tp:taxon-name-part taxon-name-part-type="species" reg="helleri">helleri</tp:taxon-name-part></tp:taxon-name></italic> (Grube, 1878), and together was the sister group of <italic><tp:taxon-name><tp:taxon-name-part taxon-name-part-type="genus" reg="Perinereis">P.</tp:taxon-name-part><tp:taxon-name-part taxon-name-part-type="species" reg="suluana">suluana</tp:taxon-name-part></tp:taxon-name></italic>, both relationships with a high Bayesian posterior probability (&gt; 0.95). This confirms the distant relationship between material identified as <italic><tp:taxon-name><tp:taxon-name-part taxon-name-part-type="genus" reg="Perinereis">P.</tp:taxon-name-part><tp:taxon-name-part taxon-name-part-type="species" reg="nuntia">nuntia</tp:taxon-name-part></tp:taxon-name></italic> from the Australasian region. <ext-link xmlns:xlink="http://www.w3.org/1999/xlink" ext-link-type="gen" xlink:href="JX644015" xlink:type="simple">JX644015</ext-link> nested within a group comprising otherwise only <italic><tp:taxon-name><tp:taxon-name-part taxon-name-part-type="genus" reg="Perinereis">P.</tp:taxon-name-part><tp:taxon-name-part taxon-name-part-type="species" reg="brevicirris">brevicirris</tp:taxon-name-part></tp:taxon-name></italic> with a bootstrap value of 100 (Fig. <xref ref-type="fig" rid="F2">2B</xref>). Together they clustered with the East Asian-restricted <italic><tp:taxon-name><tp:taxon-name-part taxon-name-part-type="genus" reg="Perinereis">P.</tp:taxon-name-part><tp:taxon-name-part taxon-name-part-type="species" reg="wilsoni">wilsoni</tp:taxon-name-part></tp:taxon-name></italic>. Hence, it is also dubious whether <ext-link xmlns:xlink="http://www.w3.org/1999/xlink" ext-link-type="gen" xlink:href="JX644015" xlink:type="simple">JX644015</ext-link> is a <italic><tp:taxon-name><tp:taxon-name-part taxon-name-part-type="genus" reg="Perinereis">P.</tp:taxon-name-part><tp:taxon-name-part taxon-name-part-type="species" reg="nuntia">nuntia</tp:taxon-name-part></tp:taxon-name></italic> specimen and perhaps should be considered to belong to a species related to other East Asian <italic><tp:taxon-name><tp:taxon-name-part taxon-name-part-type="genus" reg="Perinereis">Perinereis</tp:taxon-name-part></tp:taxon-name></italic> based on the molecular data. Reports of <italic><tp:taxon-name><tp:taxon-name-part taxon-name-part-type="genus" reg="Perinereis">P.</tp:taxon-name-part><tp:taxon-name-part taxon-name-part-type="species" reg="brevicirris">brevicirris</tp:taxon-name-part></tp:taxon-name></italic>, which was considered a synonym of <italic><tp:taxon-name><tp:taxon-name-part taxon-name-part-type="genus" reg="Perinereis">P.</tp:taxon-name-part><tp:taxon-name-part taxon-name-part-type="species" reg="vallata">vallata</tp:taxon-name-part></tp:taxon-name></italic> by <xref ref-type="bibr" rid="B40">Wilson and Glasby (1993)</xref> but is now accepted as valid (see key in <xref ref-type="bibr" rid="B36">Villalobos-Guerrero 2019</xref>), are widespread throughout the Indo-Pacific but most tropical and northern hemisphere records are unlikely to represent this species, which was originally described from Ile Saint Paul, Southern Ocean.</p><p>The new species is most similar to <italic><tp:taxon-name><tp:taxon-name-part taxon-name-part-type="genus" reg="Perinereis">P.</tp:taxon-name-part><tp:taxon-name-part taxon-name-part-type="species" reg="nuntia">nuntia</tp:taxon-name-part></tp:taxon-name></italic>, which was also described from the Gulf of Suez. Although the exact location of Savigny’s specimens has never been established, it is very likely to be from shallow waters of the port city of Suez, as for Savigny’s other polychaetes (see <xref ref-type="bibr" rid="B36">Villalobos-Guerrero 2019</xref> and references therein). <italic><tp:taxon-name><tp:taxon-name-part taxon-name-part-type="genus" reg="Perinereis">Perinereis</tp:taxon-name-part><tp:taxon-name-part taxon-name-part-type="species" reg="nuntia">nuntia</tp:taxon-name-part></tp:taxon-name></italic> was recently redescribed by <xref ref-type="bibr" rid="B36">Villalobos-Guerrero (2019)</xref>, and based on his redescription and Lamarck’s type description, we have found two key differences between the two species (values in parentheses those of Villalobos-Guerrero). The number and shape of paragnaths in area VI: 14–21shield-shaped paragnaths in the new species, compared to 8–10 (10–12) short bars in <italic><tp:taxon-name><tp:taxon-name-part taxon-name-part-type="genus" reg="Perinereis">P.</tp:taxon-name-part><tp:taxon-name-part taxon-name-part-type="species" reg="nuntia">nuntia</tp:taxon-name-part></tp:taxon-name></italic>; and the relative length of the posterior dorsal cirri, which are 1.0–1.3× the <abbrev xmlns:xlink="http://www.w3.org/1999/xlink" xlink:title="dorsal notopodial ligule" id="ABBRID0EGIEK" xlink:type="simple">DNL</abbrev> in the new species and 4–5 (3–4) × the <abbrev xmlns:xlink="http://www.w3.org/1999/xlink" xlink:title="dorsal notopodial ligule" id="ABBRID0EKIEK" xlink:type="simple">DNL</abbrev> in <italic><tp:taxon-name><tp:taxon-name-part taxon-name-part-type="genus" reg="Perinereis">P.</tp:taxon-name-part><tp:taxon-name-part taxon-name-part-type="species" reg="nuntia">nuntia</tp:taxon-name-part></tp:taxon-name></italic>. The new species also shows similarities with <italic><tp:taxon-name><tp:taxon-name-part taxon-name-part-type="genus" reg="Perinereis">P.</tp:taxon-name-part><tp:taxon-name-part taxon-name-part-type="species" reg="heterodonta">heterodonta</tp:taxon-name-part></tp:taxon-name></italic> from Djibouti in having a high number of paragnaths on area VI and short dorsal cirri in the posterior end; however, the new species can be differentiated from <italic><tp:taxon-name><tp:taxon-name-part taxon-name-part-type="genus" reg="Perinereis">P.</tp:taxon-name-part><tp:taxon-name-part taxon-name-part-type="species" reg="heterodonta">heterodonta</tp:taxon-name-part></tp:taxon-name></italic> by the greater number of paragnaths on areas V (24 vs. 0-1) and VII-VIII (37–44 vs. 18–35) (Table <xref ref-type="table" rid="T2">2</xref>).</p><p>The larger-sized, non-type specimens generally had more paragnaths in each area compared to the type material, except for area VI. The fewer paragnaths in area VI in the non-type specimens is most likely due to loss, as the ones present were irregularly spaced, with some gaps large enough to accommodate a lost shield-shaped bar or two cones. Another reflection on the condition of the non-type specimens is the unusually short dorsal and ventral cirri; on this point, the cirri appeared withered and many were missing, which we attribute to damage or a fixation artifact.</p></tp:treatment-sec><tp:treatment-sec><!--Section generated to contain objects referenced in tp:taxon-treatment.--><fig id="F2" position="float" orientation="portrait"><object-id xmlns:xlink="http://www.w3.org/1999/xlink" content-type="doi" xlink:type="simple">10.3897/zookeys.1132.87629.figure2</object-id><object-id xmlns:xlink="http://www.w3.org/1999/xlink" content-type="arpha" xlink:type="simple">6CDAE0EF-0034-5184-A6D4-2E654A9BDE85</object-id><label>Figure 2.</label><caption><p><abbrev xmlns:xlink="http://www.w3.org/1999/xlink" xlink:title="maximum likelihood" id="ABBRID0E33CK" xlink:type="simple">ML</abbrev> tree (logL = -11297.8710) of the <italic><tp:taxon-name><tp:taxon-name-part taxon-name-part-type="genus" reg="Perinereis">Perinereis</tp:taxon-name-part></tp:taxon-name></italic> species in this analysis shown in three parts (<bold>A, B, C</bold>). The points, where we cut the branches, are indicated by letters. The new species <italic><tp:taxon-name><tp:taxon-name-part taxon-name-part-type="genus" reg="Perinereis">P.</tp:taxon-name-part><tp:taxon-name-part taxon-name-part-type="species" reg="suezensis">suezensis</tp:taxon-name-part></tp:taxon-name></italic> sp. nov., <italic><tp:taxon-name><tp:taxon-name-part taxon-name-part-type="genus" reg="Perinereis">P.</tp:taxon-name-part><tp:taxon-name-part taxon-name-part-type="species" reg="fayedensis">fayedensis</tp:taxon-name-part></tp:taxon-name></italic> sp. nov., and <italic><tp:taxon-name><tp:taxon-name-part taxon-name-part-type="genus" reg="Perinereis">P.</tp:taxon-name-part><tp:taxon-name-part taxon-name-part-type="species" reg="damietta">damietta</tp:taxon-name-part></tp:taxon-name></italic> sp. nov. are highlighted by boxes and in bold. <italic><tp:taxon-name><tp:taxon-name-part taxon-name-part-type="genus" reg="Perineris">Perineris</tp:taxon-name-part><tp:taxon-name-part taxon-name-part-type="species" reg="nuntia">nuntia</tp:taxon-name-part></tp:taxon-name></italic> is also highlighted in bold. Bootstrap values equal to and more than 95 indicating strong support are given at the branches. The three relevant bootstrap values are highlighted in bold. The scale bar shows substitutions/position.</p></caption><graphic xmlns:xlink="http://www.w3.org/1999/xlink" xlink:href="zookeys-1132-163_article-87629__-g002.jpg" position="float" orientation="portrait" xlink:type="simple" id="oo_775683.jpg"><uri content-type="original_file" xlink:type="simple">https://binary.pensoft.net/fig/775683</uri></graphic></fig></tp:treatment-sec><ref-list><ref id="B15"><mixed-citation xmlns:xlink="http://www.w3.org/1999/xlink" xlink:type="simple"><person-group><name name-style="western"><surname>Gravier</surname><given-names>C</given-names></name></person-group> (<year>1899</year>) <article-title>Contribution à l’étude des Annélides Polychètes de la Mer Rouge.</article-title><source>Bulletin du Muséum d’Histoire Naturelle, Paris</source><volume>5</volume>: <fpage>234</fpage>–<lpage>244</lpage>. <ext-link xlink:href="https://www.biodiversitylibrary.org/part/6290" ext-link-type="uri" xlink:type="simple">https://www.biodiversitylibrary.org/part/6290</ext-link></mixed-citation></ref><ref id="B42"><mixed-citation xmlns:xlink="http://www.w3.org/1999/xlink" xlink:type="simple"><person-group><name name-style="western"><surname>Yousefi</surname><given-names>S</given-names></name><name name-style="western"><surname>Rahimian</surname><given-names>H</given-names></name><name name-style="western"><surname>Nabavi</surname><given-names>SMB</given-names></name><name name-style="western"><surname>Glasby</surname><given-names>CJ</given-names></name></person-group> (<year>2011</year>) <article-title><tp:taxon-name><tp:taxon-name-part taxon-name-part-type="family">Nereididae</tp:taxon-name-part></tp:taxon-name> (<tp:taxon-name><tp:taxon-name-part taxon-name-part-type="phylum">Annelida</tp:taxon-name-part></tp:taxon-name>: <tp:taxon-name><tp:taxon-name-part taxon-name-part-type="class">Polychaeta</tp:taxon-name-part></tp:taxon-name>) from intertidal habitats in the Gulf of Oman, Iran.</article-title><source>Zootaxa</source><volume>3013</volume>(<issue>3</issue>): <fpage>48</fpage>–<lpage>64</lpage>. <ext-link xlink:href="10.11646/zootaxa.3636.3.8" ext-link-type="doi" xlink:type="simple">https://doi.org/10.11646/zootaxa.3636.3.8</ext-link></mixed-citation></ref><ref id="B9"><mixed-citation xmlns:xlink="http://www.w3.org/1999/xlink" xlink:type="simple"><person-group><name name-style="western"><surname>Fauvel</surname><given-names>P</given-names></name></person-group> (<year>1919</year>) <article-title>(19 19) Annélides polychètes de Madagascar, de Djibouti et du Golfe Persique.</article-title><source>Archives de Zoologie Expérimentale et Générale</source><volume>58</volume>: <fpage>315</fpage>–<lpage>473</lpage>. <ext-link xlink:href="10.5962/bhl.part.8154" ext-link-type="doi" xlink:type="simple">https://doi.org/10.5962/bhl.part.8154</ext-link></mixed-citation></ref><ref id="B36"><mixed-citation xmlns:xlink="http://www.w3.org/1999/xlink" xlink:type="simple"><person-group><name name-style="western"><surname>Villalobos-Guerrero</surname><given-names>TF</given-names></name></person-group> (<year>2019</year>) <article-title>Redescription of two overlooked species of the <italic><tp:taxon-name><tp:taxon-name-part taxon-name-part-type="genus">Perinereis</tp:taxon-name-part><tp:taxon-name-part taxon-name-part-type="species">nuntia</tp:taxon-name-part></tp:taxon-name></italic> complex and morphological delimitation of <italic><tp:taxon-name><tp:taxon-name-part taxon-name-part-type="genus">P.</tp:taxon-name-part><tp:taxon-name-part taxon-name-part-type="species">nuntia</tp:taxon-name-part></tp:taxon-name></italic> (Savigny in Lamarck, 1818) from the Red Sea (<tp:taxon-name><tp:taxon-name-part taxon-name-part-type="phylum">Annelida</tp:taxon-name-part></tp:taxon-name>, <tp:taxon-name><tp:taxon-name-part taxon-name-part-type="family">Nereididae</tp:taxon-name-part></tp:taxon-name>).</article-title><source>Zoosystema</source><volume>41</volume>(<issue>1</issue>): <fpage>465</fpage>–<lpage>496</lpage>. <ext-link xlink:href="10.5252/zoosystema2019v41a24" ext-link-type="doi" xlink:type="simple">https://doi.org/10.5252/zoosystema2019v41a24</ext-link></mixed-citation></ref><ref id="B40"><mixed-citation xmlns:xlink="http://www.w3.org/1999/xlink" xlink:type="simple"><person-group><name name-style="western"><surname>Wilson</surname><given-names>RS</given-names></name><name name-style="western"><surname>Glasby</surname><given-names>CJ</given-names></name></person-group> (<year>1993</year>) <article-title>A revision of the <italic><tp:taxon-name><tp:taxon-name-part taxon-name-part-type="genus">Perinereis</tp:taxon-name-part></tp:taxon-name></italic> species group (<tp:taxon-name><tp:taxon-name-part taxon-name-part-type="class">Polychaeta</tp:taxon-name-part></tp:taxon-name>: <tp:taxon-name><tp:taxon-name-part taxon-name-part-type="family">Nereididae</tp:taxon-name-part></tp:taxon-name>).</article-title><source>Records of the Australian Museum</source><volume>45</volume>(<issue>3</issue>): <fpage>253</fpage>–<lpage>277</lpage>. <ext-link xlink:href="10.3853/j.0067-1975.45.1993.23" ext-link-type="doi" xlink:type="simple">https://doi.org/10.3853/j.0067-1975.45.1993.23</ext-link></mixed-citation></ref><ref id="B14"><mixed-citation xmlns:xlink="http://www.w3.org/1999/xlink" xlink:type="simple"><person-group><name name-style="western"><surname>Glasby</surname><given-names>CJ</given-names></name><name name-style="western"><surname>Wei</surname><given-names>NWV</given-names></name><name name-style="western"><surname>Gibb</surname><given-names>KS</given-names></name></person-group> (<year>2013</year>) <article-title>Cryptic species of <tp:taxon-name><tp:taxon-name-part taxon-name-part-type="family">Nereididae</tp:taxon-name-part></tp:taxon-name> (<tp:taxon-name><tp:taxon-name-part taxon-name-part-type="phylum">Annelida</tp:taxon-name-part></tp:taxon-name>: <tp:taxon-name><tp:taxon-name-part taxon-name-part-type="class">Polychaeta</tp:taxon-name-part></tp:taxon-name>) on Australian coral reefs.</article-title><source>Invertebrate Systematics</source><volume>27</volume>(<issue>3</issue>): <fpage>245</fpage>–<lpage>264</lpage>. <ext-link xlink:href="10.1071/IS12031" ext-link-type="doi" xlink:type="simple">https://doi.org/10.1071/IS12031</ext-link></mixed-citation></ref></ref-list></tp:taxon-treatment>
