# Supplementary material for: ﻿Three new species of the genus Perinereis (Annelida, Nereididae) from Egyptian coasts
Source: Zookeys. 2022 Nov 29;1132:163–88. doi: 10.3897/zookeys.1132.87629 (PMC9836526; doi:10.3897/zookeys.1132.87629)
Supplement: XML Treatment for Perinereis fayedensis [file zookeys.1132.87629-treatment3.xml]

<!DOCTYPE tp:taxon-treatment
  PUBLIC "-//TaxonX//DTD Taxonomic Treatment Publishing DTD v0 20100105//EN" "tax-treatment-NSO.dtd">
<tp:taxon-treatment xmlns:tp="http://www.plazi.org/taxpub"><tp:treatment-meta><kwd-group><label>Taxon classification</label><kwd>
                <named-content content-type="kingdom">Animalia</named-content>
              </kwd><kwd>
                <named-content content-type="order">Phyllodocida</named-content>
              </kwd><kwd>
                <named-content content-type="family">Nereididae</named-content>
              </kwd></kwd-group><mixed-citation publication-type="journal"><person-group><name><surname>Elgetany</surname><given-names>Asmaa Haris</given-names></name><name><surname>Struck</surname><given-names>Torsten H.</given-names></name><name><surname>Glasby</surname><given-names>Christopher J.</given-names></name></person-group><article-title>﻿Three new species of the genus <italic><tp:taxon-name><tp:taxon-name-part taxon-name-part-type="genus" reg="Perinereis">Perinereis</tp:taxon-name-part></tp:taxon-name></italic> (<tp:taxon-name><tp:taxon-name-part taxon-name-part-type="phylum">Annelida</tp:taxon-name-part></tp:taxon-name>, <tp:taxon-name><tp:taxon-name-part taxon-name-part-type="family">Nereididae</tp:taxon-name-part></tp:taxon-name>) from Egyptian coasts</article-title><source>Zookeys</source><day>29</day><month>11</month><year>2022</year><volume>1132</volume><fpage>163</fpage><lpage>188</lpage><pub-id pub-id-type="doi">10.3897/zookeys.1132.87629</pub-id></mixed-citation></tp:treatment-meta><tp:nomenclature><label>﻿</label><tp:taxon-name>
              <object-id xmlns:xlink="http://www.w3.org/1999/xlink" content-type="arpha" xlink:type="simple">42D8A37B-13B1-5611-B77C-BB66C6677320</object-id>
              <tp:taxon-name-part taxon-name-part-type="genus" reg="Perinereis">Perinereis</tp:taxon-name-part>
              <tp:taxon-name-part taxon-name-part-type="species" reg="fayedensis">fayedensis</tp:taxon-name-part>
              <object-id xmlns:xlink="http://www.w3.org/1999/xlink" content-type="zoobank" xlink:type="simple">https://zoobank.org/92062163-4B3D-46B3-9D2D-9DC669BD73F5</object-id>
            </tp:taxon-name><tp:taxon-status xmlns:xlink="http://www.w3.org/1999/xlink" xlink:type="simple">sp. nov.</tp:taxon-status><xref ref-type="fig" rid="F4">Fig. 4</xref></tp:nomenclature><tp:treatment-sec sec-type="material" id="SECID0EBLEK"><title>Material examined.</title><p><bold><italic>Holotype</italic></bold>: <abbrev xmlns:xlink="http://www.w3.org/1999/xlink" content-type="institution" xlink:title="Damietta University - Faculty of Science" id="ABBRID0EMLEK" xlink:type="simple">DUFS</abbrev> 0123 Al-Adabiya, west of Port Taofik, Gulf of Suez (Red Sea), intertidal, under coarse sands, at <named-content xmlns:xlink="http://www.w3.org/1999/xlink" content-type="dwc:verbatimCoordinates" xlink:type="simple"><named-content content-type="geo-json" specific-use="{&#34;type&#34;:&#34;Point&#34;,&#34;coordinates&#34;:[32.476833,29.935000]}" id="NCID0EULEK" xlink:type="simple">29°56'06.0"N, 32°28'36.6"E</named-content></named-content>. <bold><italic>Paratypes</italic></bold> (<abbrev xmlns:xlink="http://www.w3.org/1999/xlink" content-type="institution" xlink:title="Damietta University - Faculty of Science" id="ABBRID0E3LEK" xlink:type="simple">DUFS</abbrev> 120–122, 124–128): 8 specimens from El-Qantara, Suez Canal, intertidal, muddy sand bottom, at <named-content xmlns:xlink="http://www.w3.org/1999/xlink" content-type="dwc:verbatimCoordinates" xlink:type="simple"><named-content content-type="geo-json" specific-use="{&#34;type&#34;:&#34;Point&#34;,&#34;coordinates&#34;:[32.315222,30.842083]}" id="NCID0EEMEK" xlink:type="simple">30°50'31.5"N, 32°18'54.8"E</named-content></named-content>, Fayed, western shore of Great Bitter Lake, intertidal, silty mud bottom, at <named-content xmlns:xlink="http://www.w3.org/1999/xlink" content-type="dwc:verbatimCoordinates" xlink:type="simple"><named-content content-type="geo-json" specific-use="{&#34;type&#34;:&#34;Point&#34;,&#34;coordinates&#34;:[32.304139,30.338333]}" id="NCID0EMMEK" xlink:type="simple">30°20'18.0"N, 32°18'14.9"E</named-content></named-content>, Al-Adabiya (same collection details as holotype).</p></tp:treatment-sec><tp:treatment-sec sec-type="description" id="SECID0ERMEK"><title>Description.</title><p><bold><italic>Holotype</italic></bold> (<abbrev xmlns:xlink="http://www.w3.org/1999/xlink" content-type="institution" xlink:title="Damietta University - Faculty of Science" id="ABBRID0E3MEK" xlink:type="simple">DUFS</abbrev> 0123) not complete, 49 chaetigers, 35 mm in length, 3 mm wide at chaetiger 10. <bold><italic>Paratypes</italic></bold> with 37–88 chaetigers, 30–70 mm long, 1.5–4.5 mm wide at chaetiger 10. Epidermis whitish cream with a longitudinal beige pigmentation stripe on ventral side of posterior chaetigers in some preserved.</p><p>Prostomium with entire anterior margin; wide as long. Antennae closely set, as long as ~ 1/3 length of prostomium. Eyes black, anterior pair set slightly further apart than posterior pair; lenses not obvious.</p><p>Apodous segment ~ 1.5× longer than chaetiger 1. Posterodorsal tentacular cirri with distinct cirrophores, extend back to chaetiger 7 (6–8).</p><p>Pharynx with jaws translucent red-brown, with 8 (7–8) teeth. Maxillary ring of pharynx with paragnaths, arranged in discrete areas, areas II-IV arranged in regular comb-like rows. Area I with 2 (1–2) conical paragnaths in vertical arrangement; area II with 9 (7–10) in left and 9 (7–10) in right conical paragnaths, three or four rows in a triangular patch; area III with 2 (2–5) conical paragnaths in vertical arrangement; area IV with 13 (12–15) in left, 14 (12–15) in right, conical paragnaths without bars; area V with 4 (1–3) conical paragnaths; area VI with 17 (14–17), shield-shaped bars with pointed tip present, cones paragnaths absent; area VII-VIII with 38 (28–40) conical paragnaths with small p-bars interspersed arranged in a single band of 3–5 rows (Fig. <xref ref-type="fig" rid="F4">4A, B</xref>; Table <xref ref-type="table" rid="T2">2</xref>). Paragnath-free region between areas VI and VII-VIII broad, ca. as wide as palpophore; paragnaths of VII-VIII not visible in dorsal view (Fig. <xref ref-type="fig" rid="F4">4A</xref>).</p><fig id="F4" position="float" orientation="portrait"><object-id xmlns:xlink="http://www.w3.org/1999/xlink" content-type="doi" xlink:type="simple">10.3897/zookeys.1132.87629.figure4</object-id><object-id xmlns:xlink="http://www.w3.org/1999/xlink" content-type="arpha" xlink:type="simple">89DBD121-98E0-5F37-A55A-BFEC846173CA</object-id><label>Figure 4.</label><caption><p><italic><tp:taxon-name><tp:taxon-name-part taxon-name-part-type="genus" reg="Perinereis">Perinereis</tp:taxon-name-part><tp:taxon-name-part taxon-name-part-type="species" reg="fayedensis">fayedensis</tp:taxon-name-part></tp:taxon-name></italic> sp. nov. All pictures are from the holotype if not stated otherwise <bold>A</bold> anterior end, maxillary apparatus, dorsal view <bold>B</bold> anterior end, maxillary apparatus, ventral view <bold>C</bold> posterior end, ventral view <bold>D</bold> right parapodium, anterior view, chaetiger 16 <bold>E</bold> right parapodium, posterior view, chaetiger 32 <bold>F</bold> right parapodium, posterior view, chaetiger 67 <bold>G</bold> chaetal bundle of a right parapodium, homogomph spiniger and heterogomph falcigers, chaetiger 17 <bold>H</bold> neuropodial chaetal bundle of a right parapodium, homogomph spiniger &amp; heterogomph falciger, chaetiger 33 <bold>I</bold> heterogomph falciger, chaetiger 33.</p></caption><graphic xmlns:xlink="http://www.w3.org/1999/xlink" xlink:href="zookeys-1132-163_article-87629__-g004.jpg" position="float" orientation="portrait" xlink:type="simple" id="oo_775685.jpg"><uri content-type="original_file" xlink:type="simple">https://binary.pensoft.net/fig/775685</uri></graphic></fig><p>Notopodia with conical dorsal and median ligules of equal length throughout. Superior lobes absent. <abbrev xmlns:xlink="http://www.w3.org/1999/xlink" xlink:title="dorsal cirri" id="ABBRID0EAPEK" xlink:type="simple">DC</abbrev> length 1.2 (0.9–1.2) × length of <abbrev xmlns:xlink="http://www.w3.org/1999/xlink" xlink:title="dorsal notopodial ligule" id="ABBRID0EEPEK" xlink:type="simple">DNL</abbrev> length anteriorly (chaetigers 10–20); posteriorly, <abbrev xmlns:xlink="http://www.w3.org/1999/xlink" xlink:title="dorsal cirri" id="ABBRID0EIPEK" xlink:type="simple">DC</abbrev> length 1.2 (1.1–1.2) × length of <abbrev xmlns:xlink="http://www.w3.org/1999/xlink" xlink:title="dorsal notopodial ligule" id="ABBRID0EMPEK" xlink:type="simple">DNL</abbrev> length (chaetigers 75–90). <abbrev xmlns:xlink="http://www.w3.org/1999/xlink" xlink:title="dorsal cirri" id="ABBRID0EQPEK" xlink:type="simple">DC</abbrev> and <abbrev xmlns:xlink="http://www.w3.org/1999/xlink" xlink:title="dorsal notopodial ligule" id="ABBRID0EUPEK" xlink:type="simple">DNL</abbrev> of mid-body parapodia proportionally similar to those of posterior parapodia (Fig. <xref ref-type="fig" rid="F4">4D–F</xref>).</p><p>Neuropodia with inferior and postchaetal lobes, ventral ligule and ventral cirri. Neuropodial postchaetal lobe lowly rounded, not projecting beyond end of acicular ligule. Ventral neuropodial ligule subconical, ca. as long as median ligule throughout. Ventral cirri extending laterally to halfway to tip of ventral neuropodial ligule in anterior and midbody, extending to ~ 1/3 length of ventral neuropodial ligule posteriorly (Fig. <xref ref-type="fig" rid="F4">4D–F</xref>).</p><p>Aciculae black, single in each ramus (Fig. <xref ref-type="fig" rid="F4">4G</xref>). Notochaeta with homogomph spinigers throughout, spinigers of long blades; teeth short. Neurochaetae with homogomph spinigers and heterogomph falcigers in the supra and sub-acicular fascicle (Fig. <xref ref-type="fig" rid="F4">4G–I</xref>). Acicula black, single in each ramus.</p><p>Pygidium with anal cirri fine, tapering, extending to last 7 (6–8) chaetigers, 50 (45–55) mm long (Fig. <xref ref-type="fig" rid="F4">4C</xref>).</p></tp:treatment-sec><tp:treatment-sec sec-type="remarks" id="SECID0ESQEK"><title>Remarks.</title><p>The molecular data place the new species, <italic><tp:taxon-name><tp:taxon-name-part taxon-name-part-type="genus" reg="Perinereis">P.</tp:taxon-name-part><tp:taxon-name-part taxon-name-part-type="species" reg="fayedensis">fayedensis</tp:taxon-name-part></tp:taxon-name></italic>, clearly apart from all other species and as sister to <italic><tp:taxon-name><tp:taxon-name-part taxon-name-part-type="genus" reg="Perinereis">P.</tp:taxon-name-part><tp:taxon-name-part taxon-name-part-type="species" reg="suezensis">suezensis</tp:taxon-name-part></tp:taxon-name></italic> (Fig. <xref ref-type="fig" rid="F2">2A</xref>). The monophyly is well supported by a bootstrap value of 99. Not considering identical sequences between specimens within each species, the average genetic distance to its sister-taxon, <italic><tp:taxon-name><tp:taxon-name-part taxon-name-part-type="genus" reg="Perinereis">P.</tp:taxon-name-part><tp:taxon-name-part taxon-name-part-type="species" reg="suezensis">suezensis</tp:taxon-name-part></tp:taxon-name></italic>, is 6.65% (± 0.60%), while the average genetic distance within <italic><tp:taxon-name><tp:taxon-name-part taxon-name-part-type="genus" reg="Perinereis">P.</tp:taxon-name-part><tp:taxon-name-part taxon-name-part-type="species" reg="fayedensis">fayedensis</tp:taxon-name-part></tp:taxon-name></italic> is substantially lower with a value of 0.01% (± 0.00%). Hence, there is again a clear gap in the genetic distances.</p><p>Morphologically, <italic><tp:taxon-name><tp:taxon-name-part taxon-name-part-type="genus" reg="Perinereis">P.</tp:taxon-name-part><tp:taxon-name-part taxon-name-part-type="species" reg="fayedensis">fayedensis</tp:taxon-name-part></tp:taxon-name></italic> is intermediate between <italic><tp:taxon-name><tp:taxon-name-part taxon-name-part-type="genus" reg="Perinereis">P.</tp:taxon-name-part><tp:taxon-name-part taxon-name-part-type="species" reg="nuntia">nuntia</tp:taxon-name-part></tp:taxon-name></italic> and <italic><tp:taxon-name><tp:taxon-name-part taxon-name-part-type="genus" reg="Perinereis">P.</tp:taxon-name-part><tp:taxon-name-part taxon-name-part-type="species" reg="heterodonta">heterodonta</tp:taxon-name-part></tp:taxon-name></italic> described from Obock, Djibouti, Gulf of Aden. It differs from the former most notably in the number of paragnaths in area III (2–5 vs. ~ 15 in <italic><tp:taxon-name><tp:taxon-name-part taxon-name-part-type="genus" reg="Perinereis">P.</tp:taxon-name-part><tp:taxon-name-part taxon-name-part-type="species" reg="nuntia">nuntia</tp:taxon-name-part></tp:taxon-name></italic>) and area VI (14–17 vs. 8–12 in <italic><tp:taxon-name><tp:taxon-name-part taxon-name-part-type="genus" reg="Perinereis">P.</tp:taxon-name-part><tp:taxon-name-part taxon-name-part-type="species" reg="nuntia">nuntia</tp:taxon-name-part></tp:taxon-name></italic>), and the relative length of the <abbrev xmlns:xlink="http://www.w3.org/1999/xlink" xlink:title="dorsal cirri" id="ABBRID0EBUEK" xlink:type="simple">DC</abbrev> (1.1–1.2× <abbrev xmlns:xlink="http://www.w3.org/1999/xlink" xlink:title="dorsal notopodial ligule" id="ABBRID0EFUEK" xlink:type="simple">DNL</abbrev> in the new species vs. 3–5× <abbrev xmlns:xlink="http://www.w3.org/1999/xlink" xlink:title="dorsal notopodial ligule" id="ABBRID0EJUEK" xlink:type="simple">DNL</abbrev> in <italic><tp:taxon-name><tp:taxon-name-part taxon-name-part-type="genus" reg="Perinereis">P.</tp:taxon-name-part><tp:taxon-name-part taxon-name-part-type="species" reg="nuntia">nuntia</tp:taxon-name-part></tp:taxon-name></italic>; Table <xref ref-type="table" rid="T2">2</xref>). <italic><tp:taxon-name><tp:taxon-name-part taxon-name-part-type="genus" reg="Perinereis">Perinereis</tp:taxon-name-part><tp:taxon-name-part taxon-name-part-type="species" reg="fayedensis">fayedensis</tp:taxon-name-part></tp:taxon-name></italic> can be distinguished from <italic><tp:taxon-name><tp:taxon-name-part taxon-name-part-type="genus" reg="Perinereis">P.</tp:taxon-name-part><tp:taxon-name-part taxon-name-part-type="species" reg="heterodonta">heterodonta</tp:taxon-name-part></tp:taxon-name></italic> by having fewer paragnaths in area III (2–5 in one row vs. a cluster of 6–7 in <italic><tp:taxon-name><tp:taxon-name-part taxon-name-part-type="genus" reg="Perinereis">P.</tp:taxon-name-part><tp:taxon-name-part taxon-name-part-type="species" reg="heterodonta">heterodonta</tp:taxon-name-part></tp:taxon-name></italic>) and more paragnaths in area VII-VIII (28–40 vs. 18 in <italic><tp:taxon-name><tp:taxon-name-part taxon-name-part-type="genus" reg="Perinereis">P.</tp:taxon-name-part><tp:taxon-name-part taxon-name-part-type="species" reg="heterodonta">heterodonta</tp:taxon-name-part></tp:taxon-name></italic>) (see Table <xref ref-type="table" rid="T2">2</xref>).</p></tp:treatment-sec><tp:treatment-sec sec-type="distribution" id="SECID0EMWEK"><title>Distribution and habitat.</title><p>Gulf of Suez, Suez Canal including Great Bitter Lake; intertidal sand and mud, under stones.</p></tp:treatment-sec><tp:treatment-sec sec-type="etymology" id="SECID0ERWEK"><title>Etymology.</title><p>The new species is named after the Egyptian city of Fayed on the western shore of Great Bitter Lake approximately halfway along the Suez Canal.</p></tp:treatment-sec><tp:treatment-sec><!--Section generated to contain objects referenced in tp:taxon-treatment.--><table-wrap id="T2" position="float" orientation="portrait"><label>Table 2.</label><caption><p>Comparison of key characters between forms resembling <italic><tp:taxon-name><tp:taxon-name-part taxon-name-part-type="genus" reg="Perinereis">P.</tp:taxon-name-part><tp:taxon-name-part taxon-name-part-type="species" reg="heterodonta">heterodonta</tp:taxon-name-part></tp:taxon-name></italic> (pale grey) and <italic><tp:taxon-name><tp:taxon-name-part taxon-name-part-type="genus" reg="Perinereis">Perinereis</tp:taxon-name-part><tp:taxon-name-part taxon-name-part-type="species" reg="nuntia">nuntia</tp:taxon-name-part></tp:taxon-name></italic> (dark grey) in the Red Sea, the Gulf of Aden, and the Arabian (= Persian) Gulf. Abbreviations: <abbrev xmlns:xlink="http://www.w3.org/1999/xlink" xlink:title="Area III" id="ABBRID0EYJDK" xlink:type="simple">AIII</abbrev> = Area III; <abbrev xmlns:xlink="http://www.w3.org/1999/xlink" xlink:title="Area V" id="ABBRID0E3JDK" xlink:type="simple">AV</abbrev> = Area V; <abbrev xmlns:xlink="http://www.w3.org/1999/xlink" xlink:title="Area VI" id="ABBRID0EAKDK" xlink:type="simple">AVI</abbrev> Area VI; <abbrev xmlns:xlink="http://www.w3.org/1999/xlink" xlink:title="Areas VII and VIII" id="ABBRID0EEKDK" xlink:type="simple">AVII-VIII</abbrev> = Areas VII and VIII; <abbrev xmlns:xlink="http://www.w3.org/1999/xlink" xlink:title="posterior extension of posterodorsal tentacular cirri" id="ABBRID0EIKDK" xlink:type="simple">p-dTC</abbrev> = posterior extension of posterodorsal tentacular cirri (chaetiger); ratio of lengths of dorsal cirri v dorsal notopodial lobe in posterior chaetigers; HS, presence (p) or absence (a) of heterogomph spinigers in anterior neuropodia; <abbrev xmlns:xlink="http://www.w3.org/1999/xlink" xlink:title="data not available" id="ABBRID0EMKDK" xlink:type="simple">NA</abbrev> = data not available.</p></caption><table id="TID0ES4BK" rules="all"><tbody><tr><th rowspan="1" colspan="1">Species</th><th rowspan="1" colspan="1">Type locality</th><th rowspan="1" colspan="1"><abbrev xmlns:xlink="http://www.w3.org/1999/xlink" xlink:title="Area III" id="ABBRID0E6KDK" xlink:type="simple">AIII</abbrev> (lateral group p/a)</th><th rowspan="1" colspan="1">
                      <abbrev xmlns:xlink="http://www.w3.org/1999/xlink" xlink:title="Area V" id="ABBRID0EHLDK" xlink:type="simple">AV</abbrev>
                    </th><th rowspan="1" colspan="1">
                      <abbrev xmlns:xlink="http://www.w3.org/1999/xlink" xlink:title="Area VI" id="ABBRID0EPLDK" xlink:type="simple">AVI</abbrev>
                    </th><th rowspan="1" colspan="1">
                      <abbrev xmlns:xlink="http://www.w3.org/1999/xlink" xlink:title="Areas VII and VIII" id="ABBRID0EXLDK" xlink:type="simple">AVII-VIII</abbrev>
                    </th><th rowspan="1" colspan="1">
                      <abbrev xmlns:xlink="http://www.w3.org/1999/xlink" xlink:title="posterior extension of posterodorsal tentacular cirri" id="ABBRID0E6LDK" xlink:type="simple">p-dTC</abbrev>
                    </th><th rowspan="1" colspan="1">p-<abbrev xmlns:xlink="http://www.w3.org/1999/xlink" xlink:title="dorsal cirri" id="ABBRID0EHMDK" xlink:type="simple">DC</abbrev>:<abbrev xmlns:xlink="http://www.w3.org/1999/xlink" xlink:title="dorsal notopodial ligule" id="ABBRID0ELMDK" xlink:type="simple">DNL</abbrev></th><th rowspan="1" colspan="1">HS</th><th rowspan="1" colspan="1">Reference</th></tr><tr><td rowspan="1" colspan="1" style="background: #f2f2f2"><italic><tp:taxon-name><tp:taxon-name-part taxon-name-part-type="genus" reg="Perinereis"/><tp:taxon-name-part taxon-name-part-type="species" reg="heterodonta">heterodonta</tp:taxon-name-part></tp:taxon-name></italic> sensu stricto</td><td rowspan="1" colspan="1" style="background: #f2f2f2">Djibouti</td><td rowspan="1" colspan="1" style="background: #f2f2f2">6-7 irregular cluster</td><td rowspan="1" colspan="1" style="background: #f2f2f2">0</td><td rowspan="1" colspan="1" style="background: #f2f2f2">10–16</td><td rowspan="1" colspan="1" style="background: #f2f2f2">18</td><td rowspan="1" colspan="1" style="background: #f2f2f2">5</td><td rowspan="1" colspan="1" style="background: #f2f2f2">
                      <abbrev xmlns:xlink="http://www.w3.org/1999/xlink" xlink:title="data not available" id="ABBRID0EBODK" xlink:type="simple">NA</abbrev>
                    </td><td rowspan="1" colspan="1" style="background: #f2f2f2">a</td><td rowspan="1" colspan="1" style="background: #f2f2f2">
                      <xref ref-type="bibr" rid="B15">Gravier (1899)</xref>
                    </td></tr><tr><td rowspan="1" colspan="1" style="background: #f2f2f2"><italic><tp:taxon-name><tp:taxon-name-part taxon-name-part-type="genus" reg="Perinereis"/><tp:taxon-name-part taxon-name-part-type="species" reg="heterodonta">heterodonta</tp:taxon-name-part></tp:taxon-name></italic> sensu stricto</td><td rowspan="1" colspan="1" style="background: #f2f2f2">Gulf of Oman</td><td rowspan="1" colspan="1" style="background: #f2f2f2">8-14 (p) cluster</td><td rowspan="1" colspan="1" style="background: #f2f2f2">0–1</td><td rowspan="1" colspan="1" style="background: #f2f2f2">14–24</td><td rowspan="1" colspan="1" style="background: #f2f2f2">20–35</td><td rowspan="1" colspan="1" style="background: #f2f2f2">1–6</td><td rowspan="1" colspan="1" style="background: #f2f2f2">0.6–1×</td><td rowspan="1" colspan="1" style="background: #f2f2f2">a</td><td rowspan="1" colspan="1" style="background: #f2f2f2"><xref ref-type="bibr" rid="B42">Yousefi et al. (2011)</xref>; CJG pers. obs. 2021</td></tr><tr><td rowspan="1" colspan="1" style="background: #f2f2f2"><italic><tp:taxon-name><tp:taxon-name-part taxon-name-part-type="genus" reg="Perinereis">Perinereis</tp:taxon-name-part><tp:taxon-name-part taxon-name-part-type="species" reg="damietta">damietta</tp:taxon-name-part></tp:taxon-name></italic> sp. nov.</td><td rowspan="1" colspan="1" style="background: #f2f2f2">Gulf of Suez</td><td rowspan="1" colspan="1" style="background: #f2f2f2">3-9 (one transverse row)</td><td rowspan="1" colspan="1" style="background: #f2f2f2">0–1</td><td rowspan="1" colspan="1" style="background: #f2f2f2">24–40</td><td rowspan="1" colspan="1" style="background: #f2f2f2">16–32</td><td rowspan="1" colspan="1" style="background: #f2f2f2">2–4</td><td rowspan="1" colspan="1" style="background: #f2f2f2">1.1–1.2</td><td rowspan="1" colspan="1" style="background: #f2f2f2">a</td><td rowspan="1" colspan="1" style="background: #f2f2f2">Present paper</td></tr><tr><td rowspan="1" colspan="1" style="background: #bfbfbf">
                      <italic>
                        <tp:taxon-name><tp:taxon-name-part taxon-name-part-type="genus" reg="Perinereis"/><tp:taxon-name-part taxon-name-part-type="species" reg="djiboutiensis">djiboutiensis</tp:taxon-name-part></tp:taxon-name>
                      </italic>
                    </td><td rowspan="1" colspan="1" style="background: #bfbfbf">Djibouti</td><td rowspan="1" colspan="1" style="background: #bfbfbf">small rectangular patch (p)</td><td rowspan="1" colspan="1" style="background: #bfbfbf">0</td><td rowspan="1" colspan="1" style="background: #bfbfbf">6–7</td><td rowspan="1" colspan="1" style="background: #bfbfbf"><abbrev xmlns:xlink="http://www.w3.org/1999/xlink" xlink:title="data not available" id="ABBRID0EFTDK" xlink:type="simple">NA</abbrev> (3 rows)</td><td rowspan="1" colspan="1" style="background: #bfbfbf">10–15</td><td rowspan="1" colspan="1" style="background: #bfbfbf"><abbrev xmlns:xlink="http://www.w3.org/1999/xlink" xlink:title="data not available" id="ABBRID0ESTDK" xlink:type="simple">NA</abbrev> (<abbrev xmlns:xlink="http://www.w3.org/1999/xlink" xlink:title="dorsal cirri" id="ABBRID0EWTDK" xlink:type="simple">DC</abbrev> &gt; <abbrev xmlns:xlink="http://www.w3.org/1999/xlink" xlink:title="dorsal notopodial ligule" id="ABBRID0E1TDK" xlink:type="simple">DNL</abbrev>)</td><td rowspan="1" colspan="1" style="background: #bfbfbf">
                      <abbrev xmlns:xlink="http://www.w3.org/1999/xlink" xlink:title="data not available" id="ABBRID0EDUDK" xlink:type="simple">NA</abbrev>
                    </td><td rowspan="1" colspan="1" style="background: #bfbfbf">
                      <xref ref-type="bibr" rid="B9">Fauvel (1919)</xref>
                    </td></tr><tr><td rowspan="1" colspan="1" style="background: #bfbfbf"><italic><tp:taxon-name><tp:taxon-name-part taxon-name-part-type="genus" reg="Perinereis"/><tp:taxon-name-part taxon-name-part-type="species" reg="nuntia">nuntia</tp:taxon-name-part></tp:taxon-name></italic> sensu stricto</td><td rowspan="1" colspan="1" style="background: #bfbfbf">Gulf of Suez, Red Sea</td><td rowspan="1" colspan="1" style="background: #bfbfbf">15</td><td rowspan="1" colspan="1" style="background: #bfbfbf">3(2–4)</td><td rowspan="1" colspan="1" style="background: #bfbfbf">10–12 (8–10)</td><td rowspan="1" colspan="1" style="background: #bfbfbf">41 (36–50)</td><td rowspan="1" colspan="1" style="background: #bfbfbf">(4–6)</td><td rowspan="1" colspan="1" style="background: #bfbfbf">4–5X (3–4X)</td><td rowspan="1" colspan="1" style="background: #bfbfbf">p</td><td rowspan="1" colspan="1" style="background: #bfbfbf">Savigny in Lamarck (1818); <xref ref-type="bibr" rid="B36">Villalobos-Guerrero (2019)</xref> [in parentheses]</td></tr><tr><td rowspan="1" colspan="1" style="background: #bfbfbf"><italic><tp:taxon-name><tp:taxon-name-part taxon-name-part-type="genus" reg="Perinereis"/><tp:taxon-name-part taxon-name-part-type="species" reg="nuntia">nuntia</tp:taxon-name-part></tp:taxon-name></italic> sensu <xref ref-type="bibr" rid="B40">Wilson and Glasby 1993</xref></td><td rowspan="1" colspan="1" style="background: #bfbfbf">‘Red Sea’</td><td rowspan="1" colspan="1" style="background: #bfbfbf">8-14 (p)</td><td rowspan="1" colspan="1" style="background: #bfbfbf">3–4</td><td rowspan="1" colspan="1" style="background: #bfbfbf">8–13</td><td rowspan="1" colspan="1" style="background: #bfbfbf">24–31</td><td rowspan="1" colspan="1" style="background: #bfbfbf">6–14</td><td rowspan="1" colspan="1" style="background: #bfbfbf">~1.2</td><td rowspan="1" colspan="1" style="background: #bfbfbf">p</td><td rowspan="1" colspan="1" style="background: #bfbfbf">
                      <xref ref-type="bibr" rid="B40">Wilson and Glasby (1993)</xref>
                    </td></tr><tr><td rowspan="1" colspan="1" style="background: #bfbfbf"><italic><tp:taxon-name><tp:taxon-name-part taxon-name-part-type="genus" reg="Perinereis"/><tp:taxon-name-part taxon-name-part-type="species" reg="nuntia">nuntia</tp:taxon-name-part></tp:taxon-name></italic> sensu <xref ref-type="bibr" rid="B42">Yousefi et al. 2011</xref></td><td rowspan="1" colspan="1" style="background: #bfbfbf">Gulf of Oman</td><td rowspan="1" colspan="1" style="background: #bfbfbf">9-15</td><td rowspan="1" colspan="1" style="background: #bfbfbf">3</td><td rowspan="1" colspan="1" style="background: #bfbfbf">13–20</td><td rowspan="1" colspan="1" style="background: #bfbfbf">36–58</td><td rowspan="1" colspan="1" style="background: #bfbfbf">8–14</td><td rowspan="1" colspan="1" style="background: #bfbfbf">2X</td><td rowspan="1" colspan="1" style="background: #bfbfbf">p</td><td rowspan="1" colspan="1" style="background: #bfbfbf"><xref ref-type="bibr" rid="B42">Yousefi et al. (2011)</xref>; CJG pers. obs. 2021</td></tr><tr><td rowspan="1" colspan="1" style="background: #bfbfbf"><italic><tp:taxon-name><tp:taxon-name-part taxon-name-part-type="genus" reg="Perinereis">Perinereis</tp:taxon-name-part><tp:taxon-name-part taxon-name-part-type="species" reg="suezensis">suezensis</tp:taxon-name-part></tp:taxon-name></italic> sp. nov.</td><td rowspan="1" colspan="1" style="background: #bfbfbf">Gulf of Suez, Red Sea</td><td rowspan="1" colspan="1" style="background: #bfbfbf">9-17 (p)</td><td rowspan="1" colspan="1" style="background: #bfbfbf">2–4</td><td rowspan="1" colspan="1" style="background: #bfbfbf">14–21</td><td rowspan="1" colspan="1" style="background: #bfbfbf">37–44</td><td rowspan="1" colspan="1" style="background: #bfbfbf">6–7</td><td rowspan="1" colspan="1" style="background: #bfbfbf">1.0–1.3X</td><td rowspan="1" colspan="1" style="background: #bfbfbf">p</td><td rowspan="1" colspan="1" style="background: #bfbfbf">Present paper</td></tr><tr><td rowspan="1" colspan="1" style="background: #bfbfbf"><italic><tp:taxon-name><tp:taxon-name-part taxon-name-part-type="genus" reg="Perinereis">Perinereis</tp:taxon-name-part><tp:taxon-name-part taxon-name-part-type="species" reg="fayedensis">fayedensis</tp:taxon-name-part></tp:taxon-name></italic> sp. nov.</td><td rowspan="1" colspan="1" style="background: #bfbfbf">Gulf of Suez, Red Sea</td><td rowspan="1" colspan="1" style="background: #bfbfbf">2-5 (one tranverse row)</td><td rowspan="1" colspan="1" style="background: #bfbfbf">1–4</td><td rowspan="1" colspan="1" style="background: #bfbfbf">14–17</td><td rowspan="1" colspan="1" style="background: #bfbfbf">28–40</td><td rowspan="1" colspan="1" style="background: #bfbfbf">6–8</td><td rowspan="1" colspan="1" style="background: #bfbfbf">1.1–1.2X</td><td rowspan="1" colspan="1" style="background: #bfbfbf">p</td><td rowspan="1" colspan="1" style="background: #bfbfbf">Present paper</td></tr></tbody></table></table-wrap><fig id="F2" position="float" orientation="portrait"><object-id xmlns:xlink="http://www.w3.org/1999/xlink" content-type="doi" xlink:type="simple">10.3897/zookeys.1132.87629.figure2</object-id><object-id xmlns:xlink="http://www.w3.org/1999/xlink" content-type="arpha" xlink:type="simple">6CDAE0EF-0034-5184-A6D4-2E654A9BDE85</object-id><label>Figure 2.</label><caption><p><abbrev xmlns:xlink="http://www.w3.org/1999/xlink" xlink:title="maximum likelihood" id="ABBRID0E33CK" xlink:type="simple">ML</abbrev> tree (logL = -11297.8710) of the <italic><tp:taxon-name><tp:taxon-name-part taxon-name-part-type="genus" reg="Perinereis">Perinereis</tp:taxon-name-part></tp:taxon-name></italic> species in this analysis shown in three parts (<bold>A, B, C</bold>). The points, where we cut the branches, are indicated by letters. The new species <italic><tp:taxon-name><tp:taxon-name-part taxon-name-part-type="genus" reg="Perinereis">P.</tp:taxon-name-part><tp:taxon-name-part taxon-name-part-type="species" reg="suezensis">suezensis</tp:taxon-name-part></tp:taxon-name></italic> sp. nov., <italic><tp:taxon-name><tp:taxon-name-part taxon-name-part-type="genus" reg="Perinereis">P.</tp:taxon-name-part><tp:taxon-name-part taxon-name-part-type="species" reg="fayedensis">fayedensis</tp:taxon-name-part></tp:taxon-name></italic> sp. nov., and <italic><tp:taxon-name><tp:taxon-name-part taxon-name-part-type="genus" reg="Perinereis">P.</tp:taxon-name-part><tp:taxon-name-part taxon-name-part-type="species" reg="damietta">damietta</tp:taxon-name-part></tp:taxon-name></italic> sp. nov. are highlighted by boxes and in bold. <italic><tp:taxon-name><tp:taxon-name-part taxon-name-part-type="genus" reg="Perineris">Perineris</tp:taxon-name-part><tp:taxon-name-part taxon-name-part-type="species" reg="nuntia">nuntia</tp:taxon-name-part></tp:taxon-name></italic> is also highlighted in bold. Bootstrap values equal to and more than 95 indicating strong support are given at the branches. The three relevant bootstrap values are highlighted in bold. The scale bar shows substitutions/position.</p></caption><graphic xmlns:xlink="http://www.w3.org/1999/xlink" xlink:href="zookeys-1132-163_article-87629__-g002.jpg" position="float" orientation="portrait" xlink:type="simple" id="oo_775683.jpg"><uri content-type="original_file" xlink:type="simple">https://binary.pensoft.net/fig/775683</uri></graphic></fig></tp:treatment-sec><ref-list><ref id="B15"><mixed-citation xmlns:xlink="http://www.w3.org/1999/xlink" xlink:type="simple"><person-group><name name-style="western"><surname>Gravier</surname><given-names>C</given-names></name></person-group> (<year>1899</year>) <article-title>Contribution à l’étude des Annélides Polychètes de la Mer Rouge.</article-title><source>Bulletin du Muséum d’Histoire Naturelle, Paris</source><volume>5</volume>: <fpage>234</fpage>–<lpage>244</lpage>. <ext-link xlink:href="https://www.biodiversitylibrary.org/part/6290" ext-link-type="uri" xlink:type="simple">https://www.biodiversitylibrary.org/part/6290</ext-link></mixed-citation></ref><ref id="B42"><mixed-citation xmlns:xlink="http://www.w3.org/1999/xlink" xlink:type="simple"><person-group><name name-style="western"><surname>Yousefi</surname><given-names>S</given-names></name><name name-style="western"><surname>Rahimian</surname><given-names>H</given-names></name><name name-style="western"><surname>Nabavi</surname><given-names>SMB</given-names></name><name name-style="western"><surname>Glasby</surname><given-names>CJ</given-names></name></person-group> (<year>2011</year>) <article-title><tp:taxon-name><tp:taxon-name-part taxon-name-part-type="family">Nereididae</tp:taxon-name-part></tp:taxon-name> (<tp:taxon-name><tp:taxon-name-part taxon-name-part-type="phylum">Annelida</tp:taxon-name-part></tp:taxon-name>: <tp:taxon-name><tp:taxon-name-part taxon-name-part-type="class">Polychaeta</tp:taxon-name-part></tp:taxon-name>) from intertidal habitats in the Gulf of Oman, Iran.</article-title><source>Zootaxa</source><volume>3013</volume>(<issue>3</issue>): <fpage>48</fpage>–<lpage>64</lpage>. <ext-link xlink:href="10.11646/zootaxa.3636.3.8" ext-link-type="doi" xlink:type="simple">https://doi.org/10.11646/zootaxa.3636.3.8</ext-link></mixed-citation></ref><ref id="B9"><mixed-citation xmlns:xlink="http://www.w3.org/1999/xlink" xlink:type="simple"><person-group><name name-style="western"><surname>Fauvel</surname><given-names>P</given-names></name></person-group> (<year>1919</year>) <article-title>(19 19) Annélides polychètes de Madagascar, de Djibouti et du Golfe Persique.</article-title><source>Archives de Zoologie Expérimentale et Générale</source><volume>58</volume>: <fpage>315</fpage>–<lpage>473</lpage>. <ext-link xlink:href="10.5962/bhl.part.8154" ext-link-type="doi" xlink:type="simple">https://doi.org/10.5962/bhl.part.8154</ext-link></mixed-citation></ref><ref id="B36"><mixed-citation xmlns:xlink="http://www.w3.org/1999/xlink" xlink:type="simple"><person-group><name name-style="western"><surname>Villalobos-Guerrero</surname><given-names>TF</given-names></name></person-group> (<year>2019</year>) <article-title>Redescription of two overlooked species of the <italic><tp:taxon-name><tp:taxon-name-part taxon-name-part-type="genus">Perinereis</tp:taxon-name-part><tp:taxon-name-part taxon-name-part-type="species">nuntia</tp:taxon-name-part></tp:taxon-name></italic> complex and morphological delimitation of <italic><tp:taxon-name><tp:taxon-name-part taxon-name-part-type="genus">P.</tp:taxon-name-part><tp:taxon-name-part taxon-name-part-type="species">nuntia</tp:taxon-name-part></tp:taxon-name></italic> (Savigny in Lamarck, 1818) from the Red Sea (<tp:taxon-name><tp:taxon-name-part taxon-name-part-type="phylum">Annelida</tp:taxon-name-part></tp:taxon-name>, <tp:taxon-name><tp:taxon-name-part taxon-name-part-type="family">Nereididae</tp:taxon-name-part></tp:taxon-name>).</article-title><source>Zoosystema</source><volume>41</volume>(<issue>1</issue>): <fpage>465</fpage>–<lpage>496</lpage>. <ext-link xlink:href="10.5252/zoosystema2019v41a24" ext-link-type="doi" xlink:type="simple">https://doi.org/10.5252/zoosystema2019v41a24</ext-link></mixed-citation></ref><ref id="B40"><mixed-citation xmlns:xlink="http://www.w3.org/1999/xlink" xlink:type="simple"><person-group><name name-style="western"><surname>Wilson</surname><given-names>RS</given-names></name><name name-style="western"><surname>Glasby</surname><given-names>CJ</given-names></name></person-group> (<year>1993</year>) <article-title>A revision of the <italic><tp:taxon-name><tp:taxon-name-part taxon-name-part-type="genus">Perinereis</tp:taxon-name-part></tp:taxon-name></italic> species group (<tp:taxon-name><tp:taxon-name-part taxon-name-part-type="class">Polychaeta</tp:taxon-name-part></tp:taxon-name>: <tp:taxon-name><tp:taxon-name-part taxon-name-part-type="family">Nereididae</tp:taxon-name-part></tp:taxon-name>).</article-title><source>Records of the Australian Museum</source><volume>45</volume>(<issue>3</issue>): <fpage>253</fpage>–<lpage>277</lpage>. <ext-link xlink:href="10.3853/j.0067-1975.45.1993.23" ext-link-type="doi" xlink:type="simple">https://doi.org/10.3853/j.0067-1975.45.1993.23</ext-link></mixed-citation></ref></ref-list></tp:taxon-treatment>
