# Supplementary material for: ﻿Three new species of the genus Perinereis (Annelida, Nereididae) from Egyptian coasts
Source: Zookeys. 2022 Nov 29;1132:163–88. doi: 10.3897/zookeys.1132.87629 (PMC9836526; doi:10.3897/zookeys.1132.87629)
Supplement: XML Treatment for Perinereis damietta [file zookeys.1132.87629-treatment4.xml]

<!DOCTYPE tp:taxon-treatment
  PUBLIC "-//TaxonX//DTD Taxonomic Treatment Publishing DTD v0 20100105//EN" "tax-treatment-NSO.dtd">
<tp:taxon-treatment xmlns:tp="http://www.plazi.org/taxpub"><tp:treatment-meta><kwd-group><label>Taxon classification</label><kwd>
                <named-content content-type="kingdom">Animalia</named-content>
              </kwd><kwd>
                <named-content content-type="order">Phyllodocida</named-content>
              </kwd><kwd>
                <named-content content-type="family">Nereididae</named-content>
              </kwd></kwd-group><mixed-citation publication-type="journal"><person-group><name><surname>Elgetany</surname><given-names>Asmaa Haris</given-names></name><name><surname>Struck</surname><given-names>Torsten H.</given-names></name><name><surname>Glasby</surname><given-names>Christopher J.</given-names></name></person-group><article-title>﻿Three new species of the genus <italic><tp:taxon-name><tp:taxon-name-part taxon-name-part-type="genus" reg="Perinereis">Perinereis</tp:taxon-name-part></tp:taxon-name></italic> (<tp:taxon-name><tp:taxon-name-part taxon-name-part-type="phylum">Annelida</tp:taxon-name-part></tp:taxon-name>, <tp:taxon-name><tp:taxon-name-part taxon-name-part-type="family">Nereididae</tp:taxon-name-part></tp:taxon-name>) from Egyptian coasts</article-title><source>Zookeys</source><day>29</day><month>11</month><year>2022</year><volume>1132</volume><fpage>163</fpage><lpage>188</lpage><pub-id pub-id-type="doi">10.3897/zookeys.1132.87629</pub-id></mixed-citation></tp:treatment-meta><tp:nomenclature><label>﻿</label><tp:taxon-name>
              <object-id xmlns:xlink="http://www.w3.org/1999/xlink" content-type="arpha" xlink:type="simple">84ED1C9B-2EFB-5DDC-B96F-F09B7AA30E3A</object-id>
              <tp:taxon-name-part taxon-name-part-type="genus" reg="Perinereis">Perinereis</tp:taxon-name-part>
              <tp:taxon-name-part taxon-name-part-type="species" reg="damietta">damietta</tp:taxon-name-part>
              <object-id xmlns:xlink="http://www.w3.org/1999/xlink" content-type="zoobank" xlink:type="simple">https://zoobank.org/32CCF83E-CDF3-4A3E-802A-E5C1EDD8B851</object-id>
            </tp:taxon-name><tp:taxon-status xmlns:xlink="http://www.w3.org/1999/xlink" xlink:type="simple">sp. nov.</tp:taxon-status><xref ref-type="fig" rid="F5">Fig. 5</xref></tp:nomenclature><tp:treatment-sec sec-type="material" id="SECID0EDYEK"><title>Material examined.</title><p><bold><italic>Holotype</italic></bold>: <abbrev xmlns:xlink="http://www.w3.org/1999/xlink" content-type="institution" xlink:title="Damietta University - Faculty of Science" id="ABBRID0EOYEK" xlink:type="simple">DUFS</abbrev> 055, Hurghada (northern Red Sea), Grand Aquarium beach, subtidal area, clay bottom, at <named-content xmlns:xlink="http://www.w3.org/1999/xlink" content-type="dwc:verbatimCoordinates" xlink:type="simple"><named-content content-type="geo-json" specific-use="{&#34;type&#34;:&#34;Point&#34;,&#34;coordinates&#34;:[33.830889,27.133111]}" id="NCID0EWYEK" xlink:type="simple">27°07'59.2"N, 33°49'51.2"E</named-content></named-content>. <bold><italic>Paratypes</italic></bold>: 22 specimens (<abbrev xmlns:xlink="http://www.w3.org/1999/xlink" content-type="institution" xlink:title="Damietta University - Faculty of Science" id="ABBRID0E5YEK" xlink:type="simple">DUFS</abbrev> 027–048) and non-type material 6 specimens (<abbrev xmlns:xlink="http://www.w3.org/1999/xlink" content-type="institution" xlink:title="Damietta University - Faculty of Science" id="ABBRID0EDZEK" xlink:type="simple">DUFS</abbrev> 049-054) from Al-Adabiya, west of Port Taofik, Gulf of Suez (Red Sea), intertidal, under coarse sands, at <named-content xmlns:xlink="http://www.w3.org/1999/xlink" content-type="dwc:verbatimCoordinates" xlink:type="simple"><named-content content-type="geo-json" specific-use="{&#34;type&#34;:&#34;Point&#34;,&#34;coordinates&#34;:[32.476833,29.935000]}" id="NCID0ELZEK" xlink:type="simple">29°56'06.0"N, 32°28'36.6"E</named-content></named-content> and from Hurghada, National institute of Oceanography beach, intertidal and upper subtidal area, from muddy and sand bottoms, at <named-content xmlns:xlink="http://www.w3.org/1999/xlink" content-type="dwc:verbatimCoordinates" xlink:type="simple"><named-content content-type="geo-json" specific-use="{&#34;type&#34;:&#34;Point&#34;,&#34;coordinates&#34;:[33.772167,27.284194]}" id="NCID0ETZEK" xlink:type="simple">27°17'03.1"N, 33°46'19.8"E</named-content></named-content> (Egypt).</p></tp:treatment-sec><tp:treatment-sec sec-type="description" id="SECID0EYZEK"><title>Description.</title><p><bold><italic>Holotype</italic></bold> (<abbrev xmlns:xlink="http://www.w3.org/1999/xlink" content-type="institution" xlink:title="Damietta University - Faculty of Science" id="ABBRID0ED1EK" xlink:type="simple">DUFS</abbrev> 055) not complete, 94 chaetigers, 62 mm in length, 4.5 mm wide at chaetiger 10. <bold><italic>Paratypes</italic></bold> with 42–96 chaetigers for 30–115 mm long and 1.5–7 mm wide at chaetiger 10. Epidermis with orange and gold pigmentation on anterior dorsum and ventrum in some preserved samples.</p><p>Prostomium with entire anterior margin; relatively large, longer than wide, two pairs of eyes, dark green with black lenses, and two large palps longer than antennae, palpostyles conical. Antennae closely set, as long as ~ 1/3 length of prostomium. Lenses not obvious.</p><p>One apodous anterior segment, ~ 1.6× longer than chaetiger 1. Tentacular cirri with distinct cirrophores, longest tentacular cirri extend back to chaetiger 2 (2–4).</p><p>Pharynx with jaws black, 4 (4–5) reddish brown teeth. Paragnaths black with light brown base; those of maxillary ring pointed conical paragnaths. Paragnath counts: area I with 0 (0–2); area II with 2 (1–5) on the left side and 3 (2–5) on the right side; area III with 4 (3–9) in one transverse row; area IV with 14 (10–21) on the left side and 16 (10–20) on the right side; arranged in irregular row of unequal paragnaths. Area V with 0 (0–1); area VI with 24 (24–40) conical paragnaths arranged in one arc; area VII–VIII with 24 (16–32), similar in size, arranged in two rows (Fig. <xref ref-type="fig" rid="F5">5A, B</xref>). Paragnath-free region between areas VI and VII–VIII broad, ca. as wide as palpophore; paragnaths of VII–VIII not visible in dorsal view (Fig. <xref ref-type="fig" rid="F5">5A</xref>).</p><fig id="F5" position="float" orientation="portrait"><object-id xmlns:xlink="http://www.w3.org/1999/xlink" content-type="doi" xlink:type="simple">10.3897/zookeys.1132.87629.figure5</object-id><object-id xmlns:xlink="http://www.w3.org/1999/xlink" content-type="arpha" xlink:type="simple">0D68CCEA-B658-597F-8DE0-CEFCB8E9EFBE</object-id><label>Figure 5.</label><caption><p><italic><tp:taxon-name><tp:taxon-name-part taxon-name-part-type="genus" reg="Perinereis">Perinereis</tp:taxon-name-part><tp:taxon-name-part taxon-name-part-type="species" reg="damietta">damietta</tp:taxon-name-part></tp:taxon-name></italic> sp. nov. All pictures are from the holotype if not stated otherwise <bold>A</bold> anterior end, maxillary apparatus, dorsal view <bold>B</bold> anterior end, maxillary apparatus, ventral view <bold>C</bold> posterior end, ventral view <bold>D</bold> right parapodium, posterior view, chaetiger 9 <bold>E</bold> right parapodium, posterior view, chaetiger 41 <bold>F</bold> right parapodium, anterior view, chaetiger 56 <bold>G</bold> chaetal bundle of a right parapodium, homogomph spiniger &amp; heterogomph falciger chaetiger 56 <bold>H</bold> neuropodial chaetal bundle of a right parapodium, heterogomph falciger, chaetiger 56 <bold>I</bold> heterogomph falciger, chaetiger 67.</p></caption><graphic xmlns:xlink="http://www.w3.org/1999/xlink" xlink:href="zookeys-1132-163_article-87629__-g005.jpg" position="float" orientation="portrait" xlink:type="simple" id="oo_775686.jpg"><uri content-type="original_file" xlink:type="simple">https://binary.pensoft.net/fig/775686</uri></graphic></fig><p>Anterior notopodia with conical dorsal and median ligules of equal length in anterior body; dorsal ligule slightly longer in mid- and posterior body. <abbrev xmlns:xlink="http://www.w3.org/1999/xlink" xlink:title="dorsal cirri" id="ABBRID0ED3EK" xlink:type="simple">DC</abbrev> length 0.8 (0.7–1.0) × length of <abbrev xmlns:xlink="http://www.w3.org/1999/xlink" xlink:title="dorsal notopodial ligule" id="ABBRID0EH3EK" xlink:type="simple">DNL</abbrev> length anteriorly (chaetigers 10–20); posteriorly, <abbrev xmlns:xlink="http://www.w3.org/1999/xlink" xlink:title="dorsal cirri" id="ABBRID0EL3EK" xlink:type="simple">DC</abbrev> length 1.1 (0.9–1.2) × length of <abbrev xmlns:xlink="http://www.w3.org/1999/xlink" xlink:title="dorsal notopodial ligule" id="ABBRID0EP3EK" xlink:type="simple">DNL</abbrev> (chaetigers 75–90). <abbrev xmlns:xlink="http://www.w3.org/1999/xlink" xlink:title="dorsal cirri" id="ABBRID0ET3EK" xlink:type="simple">DC</abbrev> and <abbrev xmlns:xlink="http://www.w3.org/1999/xlink" xlink:title="dorsal notopodial ligule" id="ABBRID0EX3EK" xlink:type="simple">DNL</abbrev> of mid-body parapodia proportionally similar to those of posterior parapodia (Fig. <xref ref-type="fig" rid="F5">5D</xref>).</p><p>Dorsal notopodial ligule; triangular with conical tip, slightly longer than notopodial ventral ligule throughout. Ventral notopodial ligule rounded triangular. Dorsal and ventral notopodial ligules marked decreasing in size on posterior chaetigers. Neuropodium with dorsal rounded lobe in anterior chaetigers, with one black acicula, less developed posteriorly. Ventral neuropodial ligule digitiform, similar in length to acicular ligule on anterior chaetigers; slightly longer than acicular ligule in posterior chaetigers. Ventral cirri extending to ~ 1/3 length of ventral neuropodial ligule anteriorly and posteriorly (Fig. <xref ref-type="fig" rid="F5">5D–F</xref>).</p><p>Notochaetae with homogomph spinigers, long and thin serrated blade throughout. Neurochaetae dorsal fascicle: homogomph spinigers; median thick serrated blade present and heterogomph falcigers present on anterior and posterior chaetigers, blades serrated. Neurochaetae ventral fascicle: heterogomph falcigers with median long and wide blades with a single terminal tooth, in anterior and posterior chaetigers (Fig. <xref ref-type="fig" rid="F5">5G–I</xref>). Aciculae black with red-brown base, single in each ramus.</p><p>Pygidium with anal cirri cirriform, cirri extending to last 2 (2–4) chaetigers (Fig. <xref ref-type="fig" rid="F5">5C</xref>).</p></tp:treatment-sec><tp:treatment-sec sec-type="distribution" id="SECID0ER4EK"><title>Distribution and habitat.</title><p>Gulf of Suez, northern Red Sea; intertidal and subtidal, sand and mud, under stones.</p></tp:treatment-sec><tp:treatment-sec sec-type="etymology" id="SECID0EW4EK"><title>Etymology.</title><p>The new species is named after the university of the first author, Damietta University, a noun in apposition. Damietta (Egyptian Arabic: <italic>Dumyāț</italic> (دمياط) is also a port city located on an eastern distributary of the Nile Delta, ~ 15 km from the Mediterranean Sea.</p></tp:treatment-sec><tp:treatment-sec sec-type="remarks" id="SECID0E54EK"><title>Remarks.</title><p><italic><tp:taxon-name><tp:taxon-name-part taxon-name-part-type="genus" reg="Perinereis">Perinereis</tp:taxon-name-part><tp:taxon-name-part taxon-name-part-type="species" reg="damietta">damietta</tp:taxon-name-part></tp:taxon-name></italic> sp. nov. is well supported by the highest bootstrap value of 100 (Fig. <xref ref-type="fig" rid="F2">2C</xref>) and clearly set apart from the other <italic><tp:taxon-name><tp:taxon-name-part taxon-name-part-type="genus" reg="Perinereis">Perinereis</tp:taxon-name-part></tp:taxon-name></italic> species in the tree. According to the present molecular phylogeny, the sister group to <italic><tp:taxon-name><tp:taxon-name-part taxon-name-part-type="genus" reg="Perinereis">P.</tp:taxon-name-part><tp:taxon-name-part taxon-name-part-type="species" reg="damietta">damietta</tp:taxon-name-part></tp:taxon-name></italic> is <italic><tp:taxon-name><tp:taxon-name-part taxon-name-part-type="genus" reg="Perinereis">P.</tp:taxon-name-part><tp:taxon-name-part taxon-name-part-type="species" reg="vallata">vallata</tp:taxon-name-part></tp:taxon-name></italic>, which is also a former variety of <italic><tp:taxon-name><tp:taxon-name-part taxon-name-part-type="genus" reg="Perinereis">P.</tp:taxon-name-part><tp:taxon-name-part taxon-name-part-type="species" reg="nuntia">nuntia</tp:taxon-name-part></tp:taxon-name></italic> (<xref ref-type="bibr" rid="B40">Wilson and Glasby 1993</xref>; <xref ref-type="bibr" rid="B13">Glasby and Hsieh 2006</xref>). Not considering identical sequences between specimens within each species, the average genetic distance to its sister group is 42.57% (± 6.72%), while the average genetic distance within <italic><tp:taxon-name><tp:taxon-name-part taxon-name-part-type="genus" reg="Perinereis">P.</tp:taxon-name-part><tp:taxon-name-part taxon-name-part-type="species" reg="damietta">damietta</tp:taxon-name-part></tp:taxon-name></italic> is 1.12% (± 0.74%) and hence substantially lower. Hence, there is again a clear gap in the genetic distances.</p><p>Herein, <italic><tp:taxon-name><tp:taxon-name-part taxon-name-part-type="genus" reg="Perinereis">P.</tp:taxon-name-part><tp:taxon-name-part taxon-name-part-type="species" reg="vallata">vallata</tp:taxon-name-part></tp:taxon-name></italic> also includes one specimen (<ext-link xmlns:xlink="http://www.w3.org/1999/xlink" ext-link-type="gen" xlink:href="JX966314" xlink:type="simple">JX966314</ext-link>) assigned to <italic><tp:taxon-name><tp:taxon-name-part taxon-name-part-type="genus" reg="Perinereis">P.</tp:taxon-name-part><tp:taxon-name-part taxon-name-part-type="species" reg="brevicirris">brevicirris</tp:taxon-name-part></tp:taxon-name></italic> (Fig. <xref ref-type="fig" rid="F2">2C</xref>). This is probably a misidentification given the very strong bootstrap support values of 100 for both the monophyly of <italic><tp:taxon-name><tp:taxon-name-part taxon-name-part-type="genus" reg="Perinereis">P.</tp:taxon-name-part><tp:taxon-name-part taxon-name-part-type="species" reg="vallata">vallata</tp:taxon-name-part></tp:taxon-name></italic> and the group of <italic><tp:taxon-name><tp:taxon-name-part taxon-name-part-type="genus" reg="Perinereis">P.</tp:taxon-name-part><tp:taxon-name-part taxon-name-part-type="species" reg="brevicirris">brevicirris</tp:taxon-name-part></tp:taxon-name></italic> specimens mentioned above (Fig. <xref ref-type="fig" rid="F2">2A, C</xref>).</p><p><italic><tp:taxon-name><tp:taxon-name-part taxon-name-part-type="genus" reg="Perinereis">Perinereis</tp:taxon-name-part><tp:taxon-name-part taxon-name-part-type="species" reg="damietta">damietta</tp:taxon-name-part></tp:taxon-name></italic> is morphologically most similar to <italic><tp:taxon-name><tp:taxon-name-part taxon-name-part-type="genus" reg="Perinereis">P.</tp:taxon-name-part><tp:taxon-name-part taxon-name-part-type="species" reg="heterodonta">heterodonta</tp:taxon-name-part></tp:taxon-name></italic> (type locality: Obock, Djibouti, Gulf of Aden). Both species belong to the group of the <italic><tp:taxon-name><tp:taxon-name-part taxon-name-part-type="genus" reg="Perinereis">P.</tp:taxon-name-part><tp:taxon-name-part taxon-name-part-type="species" reg="nuntia">nuntia</tp:taxon-name-part></tp:taxon-name></italic> complex that lack heterogomph spinigers in anterior parapodia, which is unlike <italic><tp:taxon-name><tp:taxon-name-part taxon-name-part-type="genus" reg="Perinereis">P.</tp:taxon-name-part><tp:taxon-name-part taxon-name-part-type="species" reg="nuntia">nuntia</tp:taxon-name-part></tp:taxon-name></italic>. Other key differences between <italic><tp:taxon-name><tp:taxon-name-part taxon-name-part-type="genus" reg="Perinereis">P.</tp:taxon-name-part><tp:taxon-name-part taxon-name-part-type="species" reg="damietta">damietta</tp:taxon-name-part></tp:taxon-name></italic> /<italic><tp:taxon-name><tp:taxon-name-part taxon-name-part-type="genus" reg="Perinereis">P.</tp:taxon-name-part><tp:taxon-name-part taxon-name-part-type="species" reg="heterodonta">heterodonta</tp:taxon-name-part></tp:taxon-name></italic> and <italic><tp:taxon-name><tp:taxon-name-part taxon-name-part-type="genus" reg="Perinereis">P.</tp:taxon-name-part><tp:taxon-name-part taxon-name-part-type="species" reg="nuntia">nuntia</tp:taxon-name-part></tp:taxon-name></italic> are the shorter tentacular cirri and the fewer paragnaths in area V (0–1) (Table <xref ref-type="table" rid="T2">2</xref>). <italic><tp:taxon-name><tp:taxon-name-part taxon-name-part-type="genus" reg="Perinereis">Perinereis</tp:taxon-name-part><tp:taxon-name-part taxon-name-part-type="species" reg="damietta">damietta</tp:taxon-name-part></tp:taxon-name></italic> differs from <italic><tp:taxon-name><tp:taxon-name-part taxon-name-part-type="genus" reg="Perinereis">P.</tp:taxon-name-part><tp:taxon-name-part taxon-name-part-type="species" reg="heterodonta">heterodonta</tp:taxon-name-part></tp:taxon-name></italic> most notably in having 24–40 pyramidal paragnaths in area VI (vs. 10–16 in <italic><tp:taxon-name><tp:taxon-name-part taxon-name-part-type="genus" reg="Perinereis">P.</tp:taxon-name-part><tp:taxon-name-part taxon-name-part-type="species" reg="heterodonta">heterodonta</tp:taxon-name-part></tp:taxon-name></italic>). In this regard, it has the highest number of area VI paragnaths of any species in the <italic><tp:taxon-name><tp:taxon-name-part taxon-name-part-type="genus" reg="Perinereis">P.</tp:taxon-name-part><tp:taxon-name-part taxon-name-part-type="species" reg="nuntia">nuntia</tp:taxon-name-part></tp:taxon-name></italic> species complex, exceeding the next highest (12–16 bars) found in <italic><tp:taxon-name><tp:taxon-name-part taxon-name-part-type="genus" reg="Perinereis">P.</tp:taxon-name-part><tp:taxon-name-part taxon-name-part-type="species" reg="vallata">vallata</tp:taxon-name-part></tp:taxon-name></italic> (<xref ref-type="bibr" rid="B40">Wilson and Glasby 1993</xref>).</p><p>Another species originally described from Djibouti, <italic><tp:taxon-name><tp:taxon-name-part taxon-name-part-type="genus" reg="Perinereis">Perinereis</tp:taxon-name-part><tp:taxon-name-part taxon-name-part-type="species" reg="djiboutiensis">djiboutiensis</tp:taxon-name-part></tp:taxon-name></italic>, is unfortunately poorly known, especially in respect to the presence or absence of heterogomph spinigers in anterior parapodia and numbers of paragnaths in areas III and VII–VIII (Table <xref ref-type="table" rid="T2">2</xref>). Although it resembles the new species in having one, or no, paragnaths in area V, it may be differentiated from the new species in having only six or seven short bars (may also include cone-shaped paragnaths) in area VI, which is the lowest of all species of the <italic><tp:taxon-name><tp:taxon-name-part taxon-name-part-type="genus" reg="Perinereis">Perinereis</tp:taxon-name-part><tp:taxon-name-part taxon-name-part-type="species" reg="nuntia">nuntia</tp:taxon-name-part></tp:taxon-name></italic> species group in the region (Table <xref ref-type="table" rid="T2">2</xref>), and in this regard it is closer to material described as <italic><tp:taxon-name><tp:taxon-name-part taxon-name-part-type="genus" reg="Perinereis">Perinereis</tp:taxon-name-part><tp:taxon-name-part taxon-name-part-type="species" reg="nuntia">nuntia</tp:taxon-name-part></tp:taxon-name></italic> from the Red Sea by <xref ref-type="bibr" rid="B40">Wilson and Glasby (1993)</xref>.</p><p>A novel character introduced by <xref ref-type="bibr" rid="B36">Villalobos-Guerrero (2019)</xref>, the size of the gap between areas VI and VII–VIII, may also set this new species (and others in this study) apart from other members of the <italic><tp:taxon-name><tp:taxon-name-part taxon-name-part-type="genus" reg="Perinereis">P.</tp:taxon-name-part><tp:taxon-name-part taxon-name-part-type="species" reg="nuntia">nuntia</tp:taxon-name-part></tp:taxon-name></italic> complex. The gap in all three species described here is about ‘as wide as palpophore’, which is similar to <italic><tp:taxon-name><tp:taxon-name-part taxon-name-part-type="genus" reg="Perinereis">P.</tp:taxon-name-part><tp:taxon-name-part taxon-name-part-type="species" reg="nuntia">nuntia</tp:taxon-name-part></tp:taxon-name></italic> according to <xref ref-type="bibr" rid="B36">Villalobos-Guerrero (2019)</xref>, but differs from the Southern Ocean species <italic><tp:taxon-name><tp:taxon-name-part taxon-name-part-type="genus" reg="Perinereis">P.</tp:taxon-name-part><tp:taxon-name-part taxon-name-part-type="species" reg="latipalpa">latipalpa</tp:taxon-name-part></tp:taxon-name></italic> (Schmarda, 1861) from South Africa and <italic><tp:taxon-name><tp:taxon-name-part taxon-name-part-type="genus" reg="Perinereis">P.</tp:taxon-name-part><tp:taxon-name-part taxon-name-part-type="species" reg="vallata">vallata</tp:taxon-name-part></tp:taxon-name></italic> from Chile in which the gap is only as wide as the palpostyle (<xref ref-type="bibr" rid="B40">Wilson and Glasby 1993</xref>; <xref ref-type="bibr" rid="B36">Villalobos-Guerrero 2019</xref>).</p></tp:treatment-sec><tp:treatment-sec><!--Section generated to contain objects referenced in tp:taxon-treatment.--><fig id="F2" position="float" orientation="portrait"><object-id xmlns:xlink="http://www.w3.org/1999/xlink" content-type="doi" xlink:type="simple">10.3897/zookeys.1132.87629.figure2</object-id><object-id xmlns:xlink="http://www.w3.org/1999/xlink" content-type="arpha" xlink:type="simple">6CDAE0EF-0034-5184-A6D4-2E654A9BDE85</object-id><label>Figure 2.</label><caption><p><abbrev xmlns:xlink="http://www.w3.org/1999/xlink" xlink:title="maximum likelihood" id="ABBRID0E33CK" xlink:type="simple">ML</abbrev> tree (logL = -11297.8710) of the <italic><tp:taxon-name><tp:taxon-name-part taxon-name-part-type="genus" reg="Perinereis">Perinereis</tp:taxon-name-part></tp:taxon-name></italic> species in this analysis shown in three parts (<bold>A, B, C</bold>). The points, where we cut the branches, are indicated by letters. The new species <italic><tp:taxon-name><tp:taxon-name-part taxon-name-part-type="genus" reg="Perinereis">P.</tp:taxon-name-part><tp:taxon-name-part taxon-name-part-type="species" reg="suezensis">suezensis</tp:taxon-name-part></tp:taxon-name></italic> sp. nov., <italic><tp:taxon-name><tp:taxon-name-part taxon-name-part-type="genus" reg="Perinereis">P.</tp:taxon-name-part><tp:taxon-name-part taxon-name-part-type="species" reg="fayedensis">fayedensis</tp:taxon-name-part></tp:taxon-name></italic> sp. nov., and <italic><tp:taxon-name><tp:taxon-name-part taxon-name-part-type="genus" reg="Perinereis">P.</tp:taxon-name-part><tp:taxon-name-part taxon-name-part-type="species" reg="damietta">damietta</tp:taxon-name-part></tp:taxon-name></italic> sp. nov. are highlighted by boxes and in bold. <italic><tp:taxon-name><tp:taxon-name-part taxon-name-part-type="genus" reg="Perineris">Perineris</tp:taxon-name-part><tp:taxon-name-part taxon-name-part-type="species" reg="nuntia">nuntia</tp:taxon-name-part></tp:taxon-name></italic> is also highlighted in bold. Bootstrap values equal to and more than 95 indicating strong support are given at the branches. The three relevant bootstrap values are highlighted in bold. The scale bar shows substitutions/position.</p></caption><graphic xmlns:xlink="http://www.w3.org/1999/xlink" xlink:href="zookeys-1132-163_article-87629__-g002.jpg" position="float" orientation="portrait" xlink:type="simple" id="oo_775683.jpg"><uri content-type="original_file" xlink:type="simple">https://binary.pensoft.net/fig/775683</uri></graphic></fig><table-wrap id="T2" position="float" orientation="portrait"><label>Table 2.</label><caption><p>Comparison of key characters between forms resembling <italic><tp:taxon-name><tp:taxon-name-part taxon-name-part-type="genus" reg="Perinereis">P.</tp:taxon-name-part><tp:taxon-name-part taxon-name-part-type="species" reg="heterodonta">heterodonta</tp:taxon-name-part></tp:taxon-name></italic> (pale grey) and <italic><tp:taxon-name><tp:taxon-name-part taxon-name-part-type="genus" reg="Perinereis">Perinereis</tp:taxon-name-part><tp:taxon-name-part taxon-name-part-type="species" reg="nuntia">nuntia</tp:taxon-name-part></tp:taxon-name></italic> (dark grey) in the Red Sea, the Gulf of Aden, and the Arabian (= Persian) Gulf. Abbreviations: <abbrev xmlns:xlink="http://www.w3.org/1999/xlink" xlink:title="Area III" id="ABBRID0EYJDK" xlink:type="simple">AIII</abbrev> = Area III; <abbrev xmlns:xlink="http://www.w3.org/1999/xlink" xlink:title="Area V" id="ABBRID0E3JDK" xlink:type="simple">AV</abbrev> = Area V; <abbrev xmlns:xlink="http://www.w3.org/1999/xlink" xlink:title="Area VI" id="ABBRID0EAKDK" xlink:type="simple">AVI</abbrev> Area VI; <abbrev xmlns:xlink="http://www.w3.org/1999/xlink" xlink:title="Areas VII and VIII" id="ABBRID0EEKDK" xlink:type="simple">AVII-VIII</abbrev> = Areas VII and VIII; <abbrev xmlns:xlink="http://www.w3.org/1999/xlink" xlink:title="posterior extension of posterodorsal tentacular cirri" id="ABBRID0EIKDK" xlink:type="simple">p-dTC</abbrev> = posterior extension of posterodorsal tentacular cirri (chaetiger); ratio of lengths of dorsal cirri v dorsal notopodial lobe in posterior chaetigers; HS, presence (p) or absence (a) of heterogomph spinigers in anterior neuropodia; <abbrev xmlns:xlink="http://www.w3.org/1999/xlink" xlink:title="data not available" id="ABBRID0EMKDK" xlink:type="simple">NA</abbrev> = data not available.</p></caption><table id="TID0ES4BK" rules="all"><tbody><tr><th rowspan="1" colspan="1">Species</th><th rowspan="1" colspan="1">Type locality</th><th rowspan="1" colspan="1"><abbrev xmlns:xlink="http://www.w3.org/1999/xlink" xlink:title="Area III" id="ABBRID0E6KDK" xlink:type="simple">AIII</abbrev> (lateral group p/a)</th><th rowspan="1" colspan="1">
                      <abbrev xmlns:xlink="http://www.w3.org/1999/xlink" xlink:title="Area V" id="ABBRID0EHLDK" xlink:type="simple">AV</abbrev>
                    </th><th rowspan="1" colspan="1">
                      <abbrev xmlns:xlink="http://www.w3.org/1999/xlink" xlink:title="Area VI" id="ABBRID0EPLDK" xlink:type="simple">AVI</abbrev>
                    </th><th rowspan="1" colspan="1">
                      <abbrev xmlns:xlink="http://www.w3.org/1999/xlink" xlink:title="Areas VII and VIII" id="ABBRID0EXLDK" xlink:type="simple">AVII-VIII</abbrev>
                    </th><th rowspan="1" colspan="1">
                      <abbrev xmlns:xlink="http://www.w3.org/1999/xlink" xlink:title="posterior extension of posterodorsal tentacular cirri" id="ABBRID0E6LDK" xlink:type="simple">p-dTC</abbrev>
                    </th><th rowspan="1" colspan="1">p-<abbrev xmlns:xlink="http://www.w3.org/1999/xlink" xlink:title="dorsal cirri" id="ABBRID0EHMDK" xlink:type="simple">DC</abbrev>:<abbrev xmlns:xlink="http://www.w3.org/1999/xlink" xlink:title="dorsal notopodial ligule" id="ABBRID0ELMDK" xlink:type="simple">DNL</abbrev></th><th rowspan="1" colspan="1">HS</th><th rowspan="1" colspan="1">Reference</th></tr><tr><td rowspan="1" colspan="1" style="background: #f2f2f2"><italic><tp:taxon-name><tp:taxon-name-part taxon-name-part-type="genus" reg="Perinereis"/><tp:taxon-name-part taxon-name-part-type="species" reg="heterodonta">heterodonta</tp:taxon-name-part></tp:taxon-name></italic> sensu stricto</td><td rowspan="1" colspan="1" style="background: #f2f2f2">Djibouti</td><td rowspan="1" colspan="1" style="background: #f2f2f2">6-7 irregular cluster</td><td rowspan="1" colspan="1" style="background: #f2f2f2">0</td><td rowspan="1" colspan="1" style="background: #f2f2f2">10–16</td><td rowspan="1" colspan="1" style="background: #f2f2f2">18</td><td rowspan="1" colspan="1" style="background: #f2f2f2">5</td><td rowspan="1" colspan="1" style="background: #f2f2f2">
                      <abbrev xmlns:xlink="http://www.w3.org/1999/xlink" xlink:title="data not available" id="ABBRID0EBODK" xlink:type="simple">NA</abbrev>
                    </td><td rowspan="1" colspan="1" style="background: #f2f2f2">a</td><td rowspan="1" colspan="1" style="background: #f2f2f2">
                      <xref ref-type="bibr" rid="B15">Gravier (1899)</xref>
                    </td></tr><tr><td rowspan="1" colspan="1" style="background: #f2f2f2"><italic><tp:taxon-name><tp:taxon-name-part taxon-name-part-type="genus" reg="Perinereis"/><tp:taxon-name-part taxon-name-part-type="species" reg="heterodonta">heterodonta</tp:taxon-name-part></tp:taxon-name></italic> sensu stricto</td><td rowspan="1" colspan="1" style="background: #f2f2f2">Gulf of Oman</td><td rowspan="1" colspan="1" style="background: #f2f2f2">8-14 (p) cluster</td><td rowspan="1" colspan="1" style="background: #f2f2f2">0–1</td><td rowspan="1" colspan="1" style="background: #f2f2f2">14–24</td><td rowspan="1" colspan="1" style="background: #f2f2f2">20–35</td><td rowspan="1" colspan="1" style="background: #f2f2f2">1–6</td><td rowspan="1" colspan="1" style="background: #f2f2f2">0.6–1×</td><td rowspan="1" colspan="1" style="background: #f2f2f2">a</td><td rowspan="1" colspan="1" style="background: #f2f2f2"><xref ref-type="bibr" rid="B42">Yousefi et al. (2011)</xref>; CJG pers. obs. 2021</td></tr><tr><td rowspan="1" colspan="1" style="background: #f2f2f2"><italic><tp:taxon-name><tp:taxon-name-part taxon-name-part-type="genus" reg="Perinereis">Perinereis</tp:taxon-name-part><tp:taxon-name-part taxon-name-part-type="species" reg="damietta">damietta</tp:taxon-name-part></tp:taxon-name></italic> sp. nov.</td><td rowspan="1" colspan="1" style="background: #f2f2f2">Gulf of Suez</td><td rowspan="1" colspan="1" style="background: #f2f2f2">3-9 (one transverse row)</td><td rowspan="1" colspan="1" style="background: #f2f2f2">0–1</td><td rowspan="1" colspan="1" style="background: #f2f2f2">24–40</td><td rowspan="1" colspan="1" style="background: #f2f2f2">16–32</td><td rowspan="1" colspan="1" style="background: #f2f2f2">2–4</td><td rowspan="1" colspan="1" style="background: #f2f2f2">1.1–1.2</td><td rowspan="1" colspan="1" style="background: #f2f2f2">a</td><td rowspan="1" colspan="1" style="background: #f2f2f2">Present paper</td></tr><tr><td rowspan="1" colspan="1" style="background: #bfbfbf">
                      <italic>
                        <tp:taxon-name><tp:taxon-name-part taxon-name-part-type="genus" reg="Perinereis"/><tp:taxon-name-part taxon-name-part-type="species" reg="djiboutiensis">djiboutiensis</tp:taxon-name-part></tp:taxon-name>
                      </italic>
                    </td><td rowspan="1" colspan="1" style="background: #bfbfbf">Djibouti</td><td rowspan="1" colspan="1" style="background: #bfbfbf">small rectangular patch (p)</td><td rowspan="1" colspan="1" style="background: #bfbfbf">0</td><td rowspan="1" colspan="1" style="background: #bfbfbf">6–7</td><td rowspan="1" colspan="1" style="background: #bfbfbf"><abbrev xmlns:xlink="http://www.w3.org/1999/xlink" xlink:title="data not available" id="ABBRID0EFTDK" xlink:type="simple">NA</abbrev> (3 rows)</td><td rowspan="1" colspan="1" style="background: #bfbfbf">10–15</td><td rowspan="1" colspan="1" style="background: #bfbfbf"><abbrev xmlns:xlink="http://www.w3.org/1999/xlink" xlink:title="data not available" id="ABBRID0ESTDK" xlink:type="simple">NA</abbrev> (<abbrev xmlns:xlink="http://www.w3.org/1999/xlink" xlink:title="dorsal cirri" id="ABBRID0EWTDK" xlink:type="simple">DC</abbrev> &gt; <abbrev xmlns:xlink="http://www.w3.org/1999/xlink" xlink:title="dorsal notopodial ligule" id="ABBRID0E1TDK" xlink:type="simple">DNL</abbrev>)</td><td rowspan="1" colspan="1" style="background: #bfbfbf">
                      <abbrev xmlns:xlink="http://www.w3.org/1999/xlink" xlink:title="data not available" id="ABBRID0EDUDK" xlink:type="simple">NA</abbrev>
                    </td><td rowspan="1" colspan="1" style="background: #bfbfbf">
                      <xref ref-type="bibr" rid="B9">Fauvel (1919)</xref>
                    </td></tr><tr><td rowspan="1" colspan="1" style="background: #bfbfbf"><italic><tp:taxon-name><tp:taxon-name-part taxon-name-part-type="genus" reg="Perinereis"/><tp:taxon-name-part taxon-name-part-type="species" reg="nuntia">nuntia</tp:taxon-name-part></tp:taxon-name></italic> sensu stricto</td><td rowspan="1" colspan="1" style="background: #bfbfbf">Gulf of Suez, Red Sea</td><td rowspan="1" colspan="1" style="background: #bfbfbf">15</td><td rowspan="1" colspan="1" style="background: #bfbfbf">3(2–4)</td><td rowspan="1" colspan="1" style="background: #bfbfbf">10–12 (8–10)</td><td rowspan="1" colspan="1" style="background: #bfbfbf">41 (36–50)</td><td rowspan="1" colspan="1" style="background: #bfbfbf">(4–6)</td><td rowspan="1" colspan="1" style="background: #bfbfbf">4–5X (3–4X)</td><td rowspan="1" colspan="1" style="background: #bfbfbf">p</td><td rowspan="1" colspan="1" style="background: #bfbfbf">Savigny in Lamarck (1818); <xref ref-type="bibr" rid="B36">Villalobos-Guerrero (2019)</xref> [in parentheses]</td></tr><tr><td rowspan="1" colspan="1" style="background: #bfbfbf"><italic><tp:taxon-name><tp:taxon-name-part taxon-name-part-type="genus" reg="Perinereis"/><tp:taxon-name-part taxon-name-part-type="species" reg="nuntia">nuntia</tp:taxon-name-part></tp:taxon-name></italic> sensu <xref ref-type="bibr" rid="B40">Wilson and Glasby 1993</xref></td><td rowspan="1" colspan="1" style="background: #bfbfbf">‘Red Sea’</td><td rowspan="1" colspan="1" style="background: #bfbfbf">8-14 (p)</td><td rowspan="1" colspan="1" style="background: #bfbfbf">3–4</td><td rowspan="1" colspan="1" style="background: #bfbfbf">8–13</td><td rowspan="1" colspan="1" style="background: #bfbfbf">24–31</td><td rowspan="1" colspan="1" style="background: #bfbfbf">6–14</td><td rowspan="1" colspan="1" style="background: #bfbfbf">~1.2</td><td rowspan="1" colspan="1" style="background: #bfbfbf">p</td><td rowspan="1" colspan="1" style="background: #bfbfbf">
                      <xref ref-type="bibr" rid="B40">Wilson and Glasby (1993)</xref>
                    </td></tr><tr><td rowspan="1" colspan="1" style="background: #bfbfbf"><italic><tp:taxon-name><tp:taxon-name-part taxon-name-part-type="genus" reg="Perinereis"/><tp:taxon-name-part taxon-name-part-type="species" reg="nuntia">nuntia</tp:taxon-name-part></tp:taxon-name></italic> sensu <xref ref-type="bibr" rid="B42">Yousefi et al. 2011</xref></td><td rowspan="1" colspan="1" style="background: #bfbfbf">Gulf of Oman</td><td rowspan="1" colspan="1" style="background: #bfbfbf">9-15</td><td rowspan="1" colspan="1" style="background: #bfbfbf">3</td><td rowspan="1" colspan="1" style="background: #bfbfbf">13–20</td><td rowspan="1" colspan="1" style="background: #bfbfbf">36–58</td><td rowspan="1" colspan="1" style="background: #bfbfbf">8–14</td><td rowspan="1" colspan="1" style="background: #bfbfbf">2X</td><td rowspan="1" colspan="1" style="background: #bfbfbf">p</td><td rowspan="1" colspan="1" style="background: #bfbfbf"><xref ref-type="bibr" rid="B42">Yousefi et al. (2011)</xref>; CJG pers. obs. 2021</td></tr><tr><td rowspan="1" colspan="1" style="background: #bfbfbf"><italic><tp:taxon-name><tp:taxon-name-part taxon-name-part-type="genus" reg="Perinereis">Perinereis</tp:taxon-name-part><tp:taxon-name-part taxon-name-part-type="species" reg="suezensis">suezensis</tp:taxon-name-part></tp:taxon-name></italic> sp. nov.</td><td rowspan="1" colspan="1" style="background: #bfbfbf">Gulf of Suez, Red Sea</td><td rowspan="1" colspan="1" style="background: #bfbfbf">9-17 (p)</td><td rowspan="1" colspan="1" style="background: #bfbfbf">2–4</td><td rowspan="1" colspan="1" style="background: #bfbfbf">14–21</td><td rowspan="1" colspan="1" style="background: #bfbfbf">37–44</td><td rowspan="1" colspan="1" style="background: #bfbfbf">6–7</td><td rowspan="1" colspan="1" style="background: #bfbfbf">1.0–1.3X</td><td rowspan="1" colspan="1" style="background: #bfbfbf">p</td><td rowspan="1" colspan="1" style="background: #bfbfbf">Present paper</td></tr><tr><td rowspan="1" colspan="1" style="background: #bfbfbf"><italic><tp:taxon-name><tp:taxon-name-part taxon-name-part-type="genus" reg="Perinereis">Perinereis</tp:taxon-name-part><tp:taxon-name-part taxon-name-part-type="species" reg="fayedensis">fayedensis</tp:taxon-name-part></tp:taxon-name></italic> sp. nov.</td><td rowspan="1" colspan="1" style="background: #bfbfbf">Gulf of Suez, Red Sea</td><td rowspan="1" colspan="1" style="background: #bfbfbf">2-5 (one tranverse row)</td><td rowspan="1" colspan="1" style="background: #bfbfbf">1–4</td><td rowspan="1" colspan="1" style="background: #bfbfbf">14–17</td><td rowspan="1" colspan="1" style="background: #bfbfbf">28–40</td><td rowspan="1" colspan="1" style="background: #bfbfbf">6–8</td><td rowspan="1" colspan="1" style="background: #bfbfbf">1.1–1.2X</td><td rowspan="1" colspan="1" style="background: #bfbfbf">p</td><td rowspan="1" colspan="1" style="background: #bfbfbf">Present paper</td></tr></tbody></table></table-wrap></tp:treatment-sec><ref-list><ref id="B40"><mixed-citation xmlns:xlink="http://www.w3.org/1999/xlink" xlink:type="simple"><person-group><name name-style="western"><surname>Wilson</surname><given-names>RS</given-names></name><name name-style="western"><surname>Glasby</surname><given-names>CJ</given-names></name></person-group> (<year>1993</year>) <article-title>A revision of the <italic><tp:taxon-name><tp:taxon-name-part taxon-name-part-type="genus">Perinereis</tp:taxon-name-part></tp:taxon-name></italic> species group (<tp:taxon-name><tp:taxon-name-part taxon-name-part-type="class">Polychaeta</tp:taxon-name-part></tp:taxon-name>: <tp:taxon-name><tp:taxon-name-part taxon-name-part-type="family">Nereididae</tp:taxon-name-part></tp:taxon-name>).</article-title><source>Records of the Australian Museum</source><volume>45</volume>(<issue>3</issue>): <fpage>253</fpage>–<lpage>277</lpage>. <ext-link xlink:href="10.3853/j.0067-1975.45.1993.23" ext-link-type="doi" xlink:type="simple">https://doi.org/10.3853/j.0067-1975.45.1993.23</ext-link></mixed-citation></ref><ref id="B13"><mixed-citation xmlns:xlink="http://www.w3.org/1999/xlink" xlink:type="simple"><person-group><name name-style="western"><surname>Glasby</surname><given-names>CJ</given-names></name><name name-style="western"><surname>Hsieh</surname><given-names>HL</given-names></name></person-group> (<year>2006</year>) <article-title>New species and new records of the <italic><tp:taxon-name><tp:taxon-name-part taxon-name-part-type="genus">Perinereis</tp:taxon-name-part><tp:taxon-name-part taxon-name-part-type="species">nuntia</tp:taxon-name-part></tp:taxon-name></italic> species group (<tp:taxon-name><tp:taxon-name-part taxon-name-part-type="family">Nereididae</tp:taxon-name-part></tp:taxon-name>: <tp:taxon-name><tp:taxon-name-part taxon-name-part-type="class">Polychaeta</tp:taxon-name-part></tp:taxon-name>) from Taiwan and other Indo-West Pacific shores.</article-title><source>Zoological Studies</source><volume>45</volume>(<issue>4</issue>): <fpage>553</fpage>–<lpage>577</lpage>. <ext-link xlink:href="https://zoolstud.sinica.edu.tw/Journals/45.4/553.html" ext-link-type="uri" xlink:type="simple">https://zoolstud.sinica.edu.tw/Journals/45.4/553.html</ext-link></mixed-citation></ref><ref id="B15"><mixed-citation xmlns:xlink="http://www.w3.org/1999/xlink" xlink:type="simple"><person-group><name name-style="western"><surname>Gravier</surname><given-names>C</given-names></name></person-group> (<year>1899</year>) <article-title>Contribution à l’étude des Annélides Polychètes de la Mer Rouge.</article-title><source>Bulletin du Muséum d’Histoire Naturelle, Paris</source><volume>5</volume>: <fpage>234</fpage>–<lpage>244</lpage>. <ext-link xlink:href="https://www.biodiversitylibrary.org/part/6290" ext-link-type="uri" xlink:type="simple">https://www.biodiversitylibrary.org/part/6290</ext-link></mixed-citation></ref><ref id="B42"><mixed-citation xmlns:xlink="http://www.w3.org/1999/xlink" xlink:type="simple"><person-group><name name-style="western"><surname>Yousefi</surname><given-names>S</given-names></name><name name-style="western"><surname>Rahimian</surname><given-names>H</given-names></name><name name-style="western"><surname>Nabavi</surname><given-names>SMB</given-names></name><name name-style="western"><surname>Glasby</surname><given-names>CJ</given-names></name></person-group> (<year>2011</year>) <article-title><tp:taxon-name><tp:taxon-name-part taxon-name-part-type="family">Nereididae</tp:taxon-name-part></tp:taxon-name> (<tp:taxon-name><tp:taxon-name-part taxon-name-part-type="phylum">Annelida</tp:taxon-name-part></tp:taxon-name>: <tp:taxon-name><tp:taxon-name-part taxon-name-part-type="class">Polychaeta</tp:taxon-name-part></tp:taxon-name>) from intertidal habitats in the Gulf of Oman, Iran.</article-title><source>Zootaxa</source><volume>3013</volume>(<issue>3</issue>): <fpage>48</fpage>–<lpage>64</lpage>. <ext-link xlink:href="10.11646/zootaxa.3636.3.8" ext-link-type="doi" xlink:type="simple">https://doi.org/10.11646/zootaxa.3636.3.8</ext-link></mixed-citation></ref><ref id="B9"><mixed-citation xmlns:xlink="http://www.w3.org/1999/xlink" xlink:type="simple"><person-group><name name-style="western"><surname>Fauvel</surname><given-names>P</given-names></name></person-group> (<year>1919</year>) <article-title>(19 19) Annélides polychètes de Madagascar, de Djibouti et du Golfe Persique.</article-title><source>Archives de Zoologie Expérimentale et Générale</source><volume>58</volume>: <fpage>315</fpage>–<lpage>473</lpage>. <ext-link xlink:href="10.5962/bhl.part.8154" ext-link-type="doi" xlink:type="simple">https://doi.org/10.5962/bhl.part.8154</ext-link></mixed-citation></ref><ref id="B36"><mixed-citation xmlns:xlink="http://www.w3.org/1999/xlink" xlink:type="simple"><person-group><name name-style="western"><surname>Villalobos-Guerrero</surname><given-names>TF</given-names></name></person-group> (<year>2019</year>) <article-title>Redescription of two overlooked species of the <italic><tp:taxon-name><tp:taxon-name-part taxon-name-part-type="genus">Perinereis</tp:taxon-name-part><tp:taxon-name-part taxon-name-part-type="species">nuntia</tp:taxon-name-part></tp:taxon-name></italic> complex and morphological delimitation of <italic><tp:taxon-name><tp:taxon-name-part taxon-name-part-type="genus">P.</tp:taxon-name-part><tp:taxon-name-part taxon-name-part-type="species">nuntia</tp:taxon-name-part></tp:taxon-name></italic> (Savigny in Lamarck, 1818) from the Red Sea (<tp:taxon-name><tp:taxon-name-part taxon-name-part-type="phylum">Annelida</tp:taxon-name-part></tp:taxon-name>, <tp:taxon-name><tp:taxon-name-part taxon-name-part-type="family">Nereididae</tp:taxon-name-part></tp:taxon-name>).</article-title><source>Zoosystema</source><volume>41</volume>(<issue>1</issue>): <fpage>465</fpage>–<lpage>496</lpage>. <ext-link xlink:href="10.5252/zoosystema2019v41a24" ext-link-type="doi" xlink:type="simple">https://doi.org/10.5252/zoosystema2019v41a24</ext-link></mixed-citation></ref></ref-list></tp:taxon-treatment>
