# Supplementary material for: ﻿Three new species of the genus Perinereis (Annelida, Nereididae) from Egyptian coasts
Source: Zookeys. 2022 Nov 29;1132:163–88. doi: 10.3897/zookeys.1132.87629 (PMC9836526; doi:10.3897/zookeys.1132.87629)
Supplement: Supplementary material 1 — Supplementary data [file zookeys-1132-163_article-87629__-s001.xls]

## Sheet: Sheet1
CVA Group Name	Sample ID	Museum registration or voucher number	Number chaetigers	Total length (cm)	Width at chaetiger 10, excluding parapodia (Cm)	Area I- number	Area I - comments	Area II - number (left)	Area II - number (right)	Area II - comments	Area III - number	Area III - comments	Area IV - number (left)	Area IV - number (right)	Area IV - comments	Area V - number	Area V - comments	Area VI - number (left)	Area VI - number (right)	Area VI - comments	Area VII-VIII - number	Area VII-VIII - comments	Dorsal Cirri chaetiger 10 (length mm)	Dorsal Notopodial Lobe - chaetiger 10 (length mm)	Ratio DC/DNL	Dorsal Cirri chaetiger 75-90 (length mm)	Dorsal Notopodial Lobe - chaetiger 75-90 (length mm)	Ratio DC/DNL	Postero-dorsal tentacular cirrus (extends posteriorly to chaetiger)	Subacicular heterogomph spiniger, chaetiger 10 (presence/absence)	Subacicular heterogomph spiniger, chaetiger 75-90 (presence/absence)	Presence of subacicular heterogomph spiniger (chaetiger of first occurrence)	Colour pattern in preserved species	Notes
Perinereis suezensis sp. nov.	8.4	DUFS 067	53	5	2	2	Conical	5	8	3 offset rows	10	2 lateral groups present- conical	16	13	cones only in elongate triangle	4	P- bar shape	15		shield-shaped bar with pointed tip	44	small p-bars interspersed - in three rows	0.6	0.55		0.6	0.55		7	p	p	2	whitish cream without any pigmentation
Perinereis suezensis sp. nov.	2.3	DUFS 057	32	3.6	2.5	1	Conical	8	10	3 offset rows	9	2 lateral groups present- conical	16	11	cones only in elongate triangle	4	P- bar shape	14		shield-shaped bar with pointed tip	42	small p-bars interspersed - in three rows	0.6	0.55		0.6	0.55		7	p	p	2	whitish cream with orange pigmentation, midline on the ventral surface
Perinereis suezensis sp. nov.	8.3	DUFS 058	33	3.4	2	2	Conical	10	10	3 offset rows	15	2 lateral groups present- conical	12	12	cones only in elongate triangle	2	P- bar shape	19		shield-shaped bar with pointed tip	40	small p-bars interspersed - in three rows	0.6	0.55		0.6	0.55		7	p	p	2	whitish cream with orange pigmentation, midline on the ventral surface
Perinereis suezensis sp. nov.	8.5	DUFS 059	45	5.8	2	1	Conical	8	9	3 offset rows	13	2 lateral groups present- conical	11	11	cones only in elongate triangle	4	P- bar shape	16		shield-shaped bar with pointed tip	43	small p-bars interspersed - in three rows	0.6	0.55		0.6	0.55			p	p	2	whitish cream without any pigmentation
Perinereis suezensis sp. nov.	18.1	DUFS 060	47	4.9	2.5	3	Conical	10	9	3 offset rows	15	2 lateral groups present- conical	12	12	cones only in elongate triangle	2	P- bar shape	19		shield-shaped bar with pointed tip	40	small p-bars interspersed - in three rows	0.6	0.55		0.6	0.55		6	p	p	2	whitish cream without any pigmentation
Perinereis suezensis sp. nov.	10.1	DUFS 061	50	6.1	3	3	Conical	10	9	3 offset rows	15	2 lateral groups present- conical	12	12	cones only in elongate triangle	3	P- bar shape	19		shield-shaped bar with pointed tip	40	small p-bars interspersed - in three rows	0.6	0.55		0.65	0.55		7	p	p	2	whitish cream with orange pigmentation, midline on the ventral surface
Perinereis suezensis sp. nov.	14.8	DUFS 062	39	4.1	2	3	Conical	10	9	3 offset rows	15	2 lateral groups present- conical	12	12	cones only in elongate triangle	3	P- bar shape	19		shield-shaped bar with pointed tip	40	small p-bars interspersed - in three rows	0.65	0.6		0.6	0.55			p	p	3	whitish cream without any pigmentation
Perinereis suezensis sp. nov.	5.5	DUFS 063	53	5.8	2.5	1	Conical	10	10	3 offset rows	15	2 lateral groups present- conical	12	12	cones only in elongate triangle	2	P- bar shape	19		shield-shaped bar with pointed tip	40	small p-bars interspersed - in three rows	0.65	0.6		0.6	0.55		7	p	p	3	whitish cream without any pigmentation
Perinereis suezensis sp. nov.	14.5	DUFS 064	40	4	3	2	Conical	10	10	3 offset rows	15	2 lateral groups present- conical	12	12	cones only in elongate triangle	3	P- bar shape	19		shield-shaped bar with pointed tip	40	small p-bars interspersed - in three rows	0.6	0.6		0.6	0.5		6	p	p	3	whitish cream without any pigmentation
Perinereis suezensis sp. nov.	14.2	DUFS 065	39	4.3	3	1	Conical	6	9	2 offset rows	11	2 lateral groups present- conical	13	9	cones only in elongate triangle	3	P- bar shape	15		shield-shaped bar with pointed tip	39	small p-bars interspersed - in three rows	0.65	0.6		0.65	0.5		6	p	p	2	whitish cream with orange pigmentation, midline on the ventral surface
Perinereis suezensis sp. nov.	18.7	DUFS 066	44	5.8	3.5	1	Conical	8	9	2 offset rows	10	2 lateral groups present- conical	16	16	cones only in elongate triangle	3	P- bar shape	17		shield-shaped bar with pointed tip	43	small p-bars interspersed - in three rows	0.6	0.55		0.65	0.5		6	p	p	2	whitish cream without any pigmentation
Perinereis suezensis sp. nov.	18.8	DUFS 068	54	5.9	2.5	2	Conical	9	9	2 offset rows	17	2 lateral groups present- conical	17	16	cones only in elongate triangle	3	P- bar shape	17		shield-shaped bar with pointed tip	37	small p-bars interspersed - in three rows	0.65	0.55		0.65	0.55		6	p	p	3	whitish cream without any pigmentation
Perinereis suezensis sp. nov.	14.1	DUFS 069	46	4.5	3	5	Conical	10	9	2 offset rows	16	2 lateral groups present- conical	14	19	cones only in elongate triangle	3	P- bar shape	17		shield-shaped bar with pointed tip	39	small p-bars interspersed - in three rows	0.6	0.55		0.7	0.55			p	p	2	whitish cream without any pigmentation
Perinereis suezensis sp. nov.	18.6	DUFS 070	88	8.1	4.5	1	Conical	7	7	2 offset rows	14	2 lateral groups present- conical	13	12	cones only in elongate triangle	2	P- bar shape	21		shield-shaped bar with pointed tip	44	small p-bars interspersed - in three rows	0.65	0.6		0.65	0.55		6	p	p	3	whitish cream without any pigmentation
Perinereis fayedensis sp. nov.	7.6B	DUFS 0123	49	3.5	3	2	vertical arrangenment	9	9	conical- bar	2	vertical arrangenment	13	14	without bar	4	smooth bar	17			38	in five rows	0.7	0.6	1.16	0.6	0.5	1.2	7	NP	NP	NP	cream with a longitudinal beige pigmentation stripe on ventral side of posterior setigers
Perinereis fayedensis sp. nov.	11.2B	DUFS 0120	49	4.3	2	2	vertical arrangenment	9	10	conical- bar	3	vertical arrangenment	13	14	without bar	3	smooth bar	14			40	in four rows	0.65	0.62	1.04	0.6	0.5	1.2		NP	NP	NP	cream with a longitudinal beige pigmentation stripe on ventral side of posterior setigers
Perinereis fayedensis sp. nov.	2.2	DUFS 0121	37	3.5	1.5	1	vertical arrangenment	8	10	conical- bar	2	vertical arrangenment	13	13	without bar	2	smooth bar	17			30	in three rows	0.7	0.6	1.16	0.65	0.55	1.18	8	NP	NP	NP	cream with a longitudinal beige pigmentation stripe on ventral side of posterior setigers
Perinereis fayedensis sp. nov.	7.4B	DUFS 0122	52	4.7	2	2	vertical arrangenment	8	10	conical- bar	3	vertical arrangenment	15	14	without bar	3	smooth bar	16			34	in three rows	0.7	0.6	1.16	0.6	0.5	1.2	8	NP	NP	NP	cream with a longitudinal beige pigmentation stripe on ventral side of posterior setigers
Perinereis fayedensis sp. nov.	10.1	DUFS 0124	45	3.5	1.5	2	vertical arrangenment	10	10	conical- bar	4	vertical arrangenment	15	14	without bar	3	smooth bar	16			38	in four rows	0.7	0.65	1.07	0.6	0.55	1.09	6	NP	NP	NP	cream with a longitudinal beige pigmentation stripe on ventral side of posterior setigers
Perinereis fayedensis sp. nov.	2.9B	DUFS 0125	39	3	2	2	vertical arrangenment	7	10	conical- bar	4	vertical arrangenment	13	15	without bar	1	smooth bar	17			38	in three rows	0.65	0.6	1.08	0.65	0.55	1.18	7	NP	NP	NP	cream with a longitudinal beige pigmentation stripe on ventral side of posterior setigers
Perinereis fayedensis sp. nov.	5.3	DUFS 0126	88	7	4.5	1	vertical arrangenment	10	10	conical- bar	5	vertical arrangenment	12	12	without bar	1	smooth bar	14			28	in three rows	0.65	0.6	1.08	0.6	0.5	1.2		NP	NP	NP	cream with a longitudinal beige pigmentation stripe on ventral side of posterior setigers
Perinereis fayedensis sp. nov.	12.7B	DUFS 0127	59	4.2	3.5	1	vertical arrangenment	8	7	conical- bar	3	vertical arrangenment	12	12	without bar	3	smooth bar	14			30	in three rows	0.6	0.65	0.92	0.6	0.5	1.2	6	NP	NP	NP	cream with a longitudinal beige pigmentation stripe on ventral side of posterior setigers
Perinereis damietta sp. nov.	16.2	DUFS 055	94	6.2	4.5	0		2	3	one transverse row-Very very small	4	one row	14	16	in irregular row of unequal paragnaths	0		24		0ne row- conical	24	small in size/ two row	0.4	0.5	0.8	0.5	0.45	1.11111	3	NP	NP	NP	whitish cream without pigmentation
Perinereis damietta sp. nov.	8.1 R	DUFS 027	80	8	5	1		2	3	one transverse row-Very very small	6	one row	12	13	in irregular row of unequal paragnaths	0		33		0ne row- conical	21	small in size/ two row	0.45	0.5	0.9	0.5	0.45	1.11111	2	NP	NP	NP	whitish cream without pigmentation
Perinereis damietta sp. nov.	8.8R	DUFS 029	44	4.3	4	1		3	3	one transverse row-Very very small	3	one row	10	12	in irregular row of unequal paragnaths	0		25		0ne row- conical	32	small in size/ two row	0.45	0.5	0.9	0.5	0.45	1.11111	3	NP	NP	NP	whitish cream without pigmentation
Perinereis damietta sp. nov.	12.1B	DUFS 030	92	8.5	4.5	0		3	2	one transverse row-Very very small	6	one row	10	12	in irregular row of unequal paragnaths	0		34		0ne row- conical	23	small in size/ two row	0.4	0.5	0.8	0.55	0.45	1.22222		NP	NP	NP	whitish cream without pigmentation
Perinereis damietta sp. nov.	12.4B	DUFS 031	90	8.5	6	1		1	3	one transverse row-Very very small	6	one row	11	11	in irregular row of unequal paragnaths	0		33		0ne row- conical	21	small in size/ two row	0.4	0.55	0.727273	0.5	0.45	1.11111	2	NP	NP	NP	whitish cream without pigmentation
Perinereis damietta sp. nov.	4.1R	DUFS 032	82	8	4.5	1		2	3	one transverse row-Very very small	3	one row	10	12	in irregular row of unequal paragnaths	0		26		0ne row- conical	30	small in size/ two row	0.4	0.5	0.8	0.5	0.5	1	3	NP	NP	NP	whitish cream without pigmentation
Perinereis damietta sp. nov.	6.1R	DUFS 033	55	5.1	3.9	0		2	2	one transverse row- Very very small	6	one row	14	16	in irregular row of unequal paragnaths	0		28		0ne row- conical	28	small in size/ two row	0.4	0.5	0.8	0.55	0.5	1.1	3	NP	NP	NP	whitish cream without pigmentation
Perinereis damietta sp. nov.	8.2R	DUFS 035	72	7.8	2	1		4	5	two rows	6	one transverse row	17	17	in irregular row of unequal paragnaths	0		39		0ne row- conical	21	small in size/ two row	0.45	0.5	0.9	0.5	0.45	1.11111	4	NP	NP	NP	whitish cream without pigmentation
Perinereis damietta sp. nov.	8.7R	DUFS 036	65	8	1.5	1		3	2	two rows	6	one transverse row	17	15	in irregular row of unequal paragnaths	0		36		two row- conical	21	small in size/ two row	0.45	0.55	0.818182	0.5	0.45	1.11111	4	NP	NP	NP	whitish cream without pigmentation
Perinereis damietta sp. nov.	8.6R	DUFS 037	62	7.9	3	2		2	2	two rows	8	one transverse row	15	16	in irregular row of unequal paragnaths	1		35		two row- conical	24	small in size/ two row	0.5	0.55	0.909091	0.55	0.5	1.1	4	NP	NP	NP	whitish cream without pigmentation
Perinereis damietta sp. nov.	8.3R	DUFS 038	74	10.5	2	1		3	2	two rows	6	one transverse row	18	16	in irregular row of unequal paragnaths	0		27		two row- conical	27	small in size/ two row	0.5	0.55	0.909091	0.5	0.5	1		NP	NP	NP	whitish cream without pigmentation
Perinereis damietta sp. nov.	4.2R	DUFS 039	58	4.9	2	1		4	5	two rows	7	one transverse row	21	21	in irregular row of unequal paragnaths	0		37		two row- conical	26	small in size/ two row	0.5	0.55	0.909091	0.5	0.5	1	3	NP	NP	NP	whitish cream without pigmentation
Perinereis damietta sp. nov.	4.3R	DUFS 040	52	4.9	2	1		1	2	two rows	5	one transverse row	16	19	in irregular row of unequal paragnaths	0		38		two row- conical	24	small in size/ two row	0.5	0.5	1	0.5	0.45	1.11111	2	NP	NP	NP	whitish cream without pigmentation
Perinereis damietta sp. nov.	5.1	DUFS 041	67	7.3	6	1		4	4	two rows	4	one transverse row	10	13	in irregular row of unequal paragnaths	0		38		two row- conical	19	small in size/ two row	0.5	0.55	0.909091	0.5	0.45	1.11111		NP	NP	NP	whitish cream without pigmentation
Perinereis damietta sp. nov.	16.1	DUFS 042	60	7.8	3	0		4	4	two rows	4	one transverse row	16	17	in irregular row of unequal paragnaths	0		37		two row- conical	20	small in size/ two row	0.5	0.55	0.909091	0.5	0.5	1	3	NP	NP	NP	whitish cream without pigmentation
Perinereis damietta sp. nov.	16.4	DUFS 043	73	5.7	4	1		5	5	two rows	9	one transverse row	16	17	in irregular row of unequal paragnaths	0		39		two row- conical	20	small in size/ two row	0.5	0.5	1	0.5	0.5	1	4	NP	NP	NP	whitish cream without pigmentation
Perinereis damietta sp. nov.	12.3B	DUFS 045	66	7.1	5.6	1		4	3	two rows	6	one transverse row	15	16	in irregular row of unequal paragnaths	1		36		two row- conical	24	small in size/ two row	0.5	0.55	0.909091	0.5	0.45	1.11111	4	NP	NP	NP	whitish cream without pigmentation
Perinereis damietta sp. nov.	12.5B	DUFS 046	42	5.9	5	1		3	2	two rows	8	one transverse row	15	15	in irregular row of unequal paragnaths	0		37		two row- conical	24	small in size/ two row	0.4	0.55	0.727273	0.5	0.55	0.909091	3	NP	NP	NP	whitish cream without pigmentation
Perinereis damietta sp. nov.	12.6B	DUFS 047	56	5.5	4	0		2	2	two rows	7	one transverse row	18	16	in irregular row of unequal paragnaths	0		39		two row- conical	20	small in size/ two row	0.45	0.55	0.818182	0.55	0.5	1.1		NP	NP	NP	whitish cream without pigmentation
Perinereis damietta sp. nov.	16.3	DUFS 050	38	2.6	1.9	0		6	4	two rows	3	onone transverse row	18	20	in irregular row of unequal paragnaths	1		28		two row- conical	16	small in size/ two row	0.45	0.5	0.9	0.55	0.5	1.1	3	NP	NP	NP	whitish cream without pigmentation
Perinereis damietta sp. nov.	5.2	DUFS 051	92	11.2	7	1		3	4	two rows	8	two transverse row	16	16	in irregular row of unequal paragnaths	0		40		0ne row- conical	26	small in size/ two row	0.45	0.5	0.9	0.5	0.55	0.909091		NP	NP	NP	whitish cream without pigmentation
Perinereis damietta sp. nov.	5.8	DUFS 052	96	11.5	4.5	1		2	2	two rows	4	one transverse row	13	15	in irregular row of unequal paragnaths	0		32		two row- conical	24	small in size/ two row	0.45	0.5	0.9	0.5	0.55	0.909091	2	NP	NP	NP	whitish cream without pigmentation
Perinereis damietta sp. nov.	5.1	DUFS 053	60	5	2	1		4	5	two rows	5	one transverse row	13	15	in irregular row of unequal paragnaths	0		24		two row- conical	27	small in size/ two row	0.5	0.5	1	0.55	0.55	1	2	NP	NP	NP	whitish cream without pigmentation
